# Supplementary material for: Categorization of Orthologous Gene Clusters in 92 Ascomycota Genomes Reveals Functions Important for Phytopathogenicity
Source: J Fungi (Basel). 2021 Apr 27;7(5):337. doi: 10.3390/jof7050337 (PMC8146833; doi:10.3390/jof7050337)
Supplement: Supplementary file 1 [file jof-07-00337-s001.zip]

Archive with 1 entries (1 files):
- jof-1190102-supplementary.xlsx
