# Supplementary material for: Categorization of Orthologous Gene Clusters in 92 Ascomycota Genomes Reveals Functions Important for Phytopathogenicity
Source: J Fungi (Basel). 2021 Apr 27;7(5):337. doi: 10.3390/jof7050337 (PMC8146833; doi:10.3390/jof7050337)
Supplement: Supplementary file 1 [file jof-07-00337-s001.zip › jof-1190102-supplementary.xlsx]

## Sheet: TableS1
Table S1. Ascomycota scientific names, JGI group, JGI portal identifiers and Pubmed ID(s) for fungi used in this study.
Scientific Name	JGI Group	JGI Portal	Organism Taxid	# Genes	Calculated Transcript GC% Avg	Calculated Transcript Length Avg (nt)	Calculated Protein Length Avg (aa)	Pubmed ID(s)	Scientific Name and Strain/Version	Full Lineage	aa Fasta Filename*	nt Fasta Filename*	GO Filename*	IPR Filename*	KOG Filename*	KEGG Filename*	SigP Filename*
Alternaria brassicicola	Plant Pathogenic Fungi	Altbr1	29001	10688	54.37	1333.32	444.4	23236275	Alternaria brassicicola	root,cellular organisms,Opisthokonta,Dikarya,saccharomyceta,Pezizomycotina,leotiomyceta,dothideomyceta,Dothideomycetes,Pleosporomycetidae,Pleosporales,Pleosporineae,Pleosporaceae,Alternaria,Alternaria sect. Brassicicola,Alternaria brassicicola	Altbr1_FIXED.fasta.gz	Altbr1_Alternaria_brassicicola_transcripts.fasta.gz	Altbr1_Alternaria_brassicicola_go.tab.gz	Altbr1_Alternaria_brassicola_ipr.tab.gz	Altbr1_Alternaria_brassicicola_kog.tab.gz	Altbr1_Alternaria_brassicicola_kegg.tab.gz	Altbr1_Alternaria_brassicicola_signalp.tab.gz
Ascochyta rabiei	Plant Pathogenic Fungi	Ascra1	5454	10596	56.4	1534.97	511.66	27091329	Ascochyta rabiei ArDII	root,cellular organisms,Opisthokonta,Dikarya,saccharomyceta,Pezizomycotina,leotiomyceta,dothideomyceta,Dothideomycetes,Pleosporomycetidae,Pleosporales,Pleosporineae,Didymellaceae,Ascochyta,Ascochyta rabiei	Ascra1_GeneCatalog_proteins_20170704.aa.fasta.gz	Ascra1_GeneCatalog_transcripts_20170704.nt.fasta.gz	Ascra1_GeneCatalog_proteins_20170704_GO.tab.gz	Ascra1_GeneCatalog_proteins_20170704_IPR.tab.gz	Ascra1_GeneCatalog_proteins_20170704_KOG.tab.gz	Ascra1_GeneCatalog_proteins_20170704_KEGG.tab.gz	Ascra1_GeneCatalog_proteins_20170704_SigP.tab.gz
Ascocoryne sarcoides	Endophytic and Mycorrhizal Fungi	Ascsa1	1016881	10672	50.3	1491.3	497.1	22396667	Ascocoryne sarcoides NRRL50072	root,cellular organisms,Opisthokonta,Dikarya,saccharomyceta,Pezizomycotina,leotiomyceta,sordariomyceta,Leotiomycetes,Helotiales,Helotiaceae,Ascocoryne,Ascocoryne sarcoides,Ascocoryne sarcoides NRRL 50072	Ascsa1_GeneCatalog_proteins_20140116.aa.fasta.gz	Ascsa1_GeneCatalog_transcripts_20140116.nt.fasta.gz	Ascsa1_GeneCatalog_proteins_20140116_GO.tab.gz	Ascsa1_GeneCatalog_proteins_20140116_IPR.tab.gz	Ascsa1_GeneCatalog_proteins_20140116_KOG.tab.gz	Ascsa1_GeneCatalog_proteins_20140116_KEGG.tab.gz	Ascsa1_GeneCatalog_proteins_20140116_SigP.tab.gz
Beauveria bassiana	Endophytic and Mycorrhizal Fungi	Beaba1	655819	10364	57.24	1500.19	500.06	22761991	Beauveria bassiana ARSEF 2860	root,cellular organisms,Opisthokonta,Dikarya,saccharomyceta,Pezizomycotina,leotiomyceta,sordariomyceta,Sordariomycetes,Hypocreomycetidae,Hypocreales,Cordycipitaceae,Beauveria,Beauveria bassiana,Beauveria bassiana ARSEF 2860	Beaba1_GeneCatalog_proteins_20130926.aa.fasta.gz	Beaba1_GeneCatalog_transcripts_20130926.nt.fasta.gz	Beaba1_GeneCatalog_proteins_20130926_GO.tab.gz	Beaba1_GeneCatalog_proteins_20130926_IPR.tab.gz	Beaba1_GeneCatalog_proteins_20130926_KOG.tab.gz	Beaba1_GeneCatalog_proteins_20130926_KEGG.tab.gz	Beaba1_GeneCatalog_proteins_20130926_SigP.tab.gz
Blumeria graminis	Plant Pathogenic Fungi	Blugr2	546991	7118	43.1	2112.1	474.59	29788921	Blumeria graminis f. sp. hordei DH14	root,cellular organisms,Opisthokonta,Dikarya,saccharomyceta,Pezizomycotina,leotiomyceta,sordariomyceta,Leotiomycetes,Erysiphaceae,Blumeria,Blumeria graminis,Blumeria graminis f. sp. hordei,Blumeria graminis f. sp. hordei DH14	Blugr2_GeneCatalog_proteins_20180405.aa.fasta.gz	Blugr2_GeneCatalog_transcripts_20180405.nt.fasta.gz	Blugr2_GeneCatalog_proteins_20180405_GO.tab.gz	Blugr2_GeneCatalog_proteins_20180405_IPR.tab.gz	Blugr2_GeneCatalog_proteins_20180405_KOG.tab.gz	Blugr2_GeneCatalog_proteins_20180405_KEGG.tab.gz	Blugr2_GeneCatalog_proteins_20180405_SigP.tab.gz
Blumeria graminis	Plant Pathogenic Fungi	Blugra1	1268274	6525	44.67	1333.36	444.45	23852167	Blumeria graminis f. sp. tritici 96224	root,cellular organisms,Opisthokonta,Dikarya,saccharomyceta,Pezizomycotina,leotiomyceta,sordariomyceta,Leotiomycetes,Erysiphaceae,Blumeria,Blumeria graminis,Blumeria graminis f. sp. tritici,Blumeria graminis f. sp. tritici 96224	Blugra1_GeneCatalog_proteins_20170921.aa.fasta.gz	Blugra1_GeneCatalog_transcripts_20170921.nt.fasta.gz	Blugra1_GeneCatalog_proteins_20170921_GO.tab.gz	Blugra1_GeneCatalog_proteins_20170921_IPR.tab.gz	Blugra1_GeneCatalog_proteins_20170921_KOG.tab.gz	Blugra1_GeneCatalog_proteins_20170921_KEGG.tab.gz	Blugra1_GeneCatalog_proteins_20170921_SigP.tab.gz
Blumeria graminis	Plant Pathogenic Fungi	BlugrR1_1	62688	7239	43.35	2022.71	470.31	29788921	Blumeria graminis f. sp. hordei Race1	root,cellular organisms,Opisthokonta,Dikarya,saccharomyceta,Pezizomycotina,leotiomyceta,sordariomyceta,Leotiomycetes,Erysiphaceae,Blumeria,Blumeria graminis,Blumeria graminis f. sp. hordei	BlugrR1_1_GeneCatalog_proteins_20180503.aa.fasta.gz	BlugrR1_1_GeneCatalog_transcripts_20180503.nt.fasta.gz	BlugrR1_1_GeneCatalog_proteins_20180503_GO.tab.gz	BlugrR1_1_GeneCatalog_proteins_20180503_IPR.tab.gz	BlugrR1_1_GeneCatalog_proteins_20180503_KOG.tab.gz	BlugrR1_1_GeneCatalog_proteins_20180503_KEGG.tab.gz	BlugrR1_1_GeneCatalog_proteins_20180503_SigP.tab.gz
Botrytis cinerea	Plant Pathogenic Fungi	Botci1	40559	16447	46.34	1005.3	334.11	23104368 21876677	Botrytis cinerea v1.0	root,cellular organisms,Opisthokonta,Dikarya,saccharomyceta,Pezizomycotina,leotiomyceta,sordariomyceta,Leotiomycetes,Helotiales,Sclerotiniaceae,Botrytis,Botrytis cinerea	Botci1_GeneCatalog_proteins_20110903.aa.fasta.gz	Botci1_GeneCatalog_transcripts_20110903.nt.fasta.gz	Botci1_GeneCatalog_proteins_20110903_GO.tab.gz	Botci1_GeneCatalog_proteins_20110903_IPR.tab.gz	Botci1_GeneCatalog_proteins_20110903_KOG.tab.gz	Botci1_GeneCatalog_proteins_20110903_KEGG.tab.gz	Botci1_GeneCatalog_proteins_20110903_SigP.tab.gz
Botryosphaeria dothidea	Plant Pathogenic Fungi	Botdo1_1	55169	14998	58.43	1580.78	526.92	27682468	Botryosphaeria dothidea	root,cellular organisms,Opisthokonta,Dikarya,saccharomyceta,Pezizomycotina,leotiomyceta,dothideomyceta,Dothideomycetes,Dothideomycetes incertae sedis,Botryosphaeriales,Botryosphaeriaceae,Botryosphaeria,Botryosphaeria dothidea	Botdo1_1_GeneCatalog_proteins_20150128.aa.fasta.gz	Botdo1_1_GeneCatalog_transcripts_20150128.nt.fasta.gz	Botdo1_1_GeneCatalog_proteins_20150128_GO.tab.gz	Botdo1_1_GeneCatalog_proteins_20150128_IPR.tab.gz	Botdo1_1_GeneCatalog_proteins_20150128_KOG.tab.gz	Botdo1_1_GeneCatalog_proteins_20150128_KEGG.tab.gz	Botdo1_1_GeneCatalog_proteins_20150128_SigP.tab.gz
Cadophora sp.	Endophytic and Mycorrhizal Fungi	Cadsp1	1485229	22766	49.96	1401.34	409.01	29679020	Cadophora sp. DSE1049 v1.0	root,cellular organisms,Opisthokonta,Dikarya,saccharomyceta,Pezizomycotina,leotiomyceta,sordariomyceta,Leotiomycetes,Helotiales,Helotiales incertae sedis,Cadophora,unclassified Cadophora,Cadophora sp. DSE1049	Cadsp1_GeneCatalog_proteins_20140317.aa.fasta.gz	Cadsp1_GeneCatalog_transcripts_20140317.nt.fasta.gz	Cadsp1_GeneCatalog_proteins_20140317_GO.tab.gz	Cadsp1_GeneCatalog_proteins_20140317_IPR.tab.gz	Cadsp1_GeneCatalog_proteins_20140317_KOG.tab.gz	Cadsp1_GeneCatalog_proteins_20140317_KEGG.tab.gz	Cadsp1_GeneCatalog_proteins_20140317_SigP.tab.gz
Cenococcum geophilum	Endophytic and Mycorrhizal Fungi	Cenge3	794803	14748	49.5	1412.36	398.4	27601008	Cenococcum geophilum 1.58 v2.0	root,cellular organisms,Opisthokonta,Dikarya,saccharomyceta,Pezizomycotina,leotiomyceta,dothideomyceta,Dothideomycetes,Pleosporomycetidae,Pleosporomycetidae incertae sedis,Gloniaceae,Cenococcum,Cenococcum geophilum,Cenococcum geophilum 1.58	Cenge3_GeneCatalog_proteins_20130403.aa.fasta.gz	Cenge3_GeneCatalog_transcripts_20130403.nt.fasta.gz	Cenge3_GeneCatalog_proteins_20130403_GO.tab.gz	Cenge3_GeneCatalog_proteins_20130403_IPR.tab.gz	Cenge3_GeneCatalog_proteins_20130403_KOG.tab.gz	Cenge3_GeneCatalog_proteins_20130403_KEGG.tab.gz	Cenge3_GeneCatalog_proteins_20130403_SigP.tab.gz
Choiromyces venosus	Endophytic and Mycorrhizal Fungi	Chove1	1336337	17986	47.51	1109.48	302.18	30420746	Choiromyces venosus 120613-1 v1.0	root,cellular organisms,Opisthokonta,Dikarya,saccharomyceta,Pezizomycotina,Pezizomycetes,Pezizales,Tuberaceae,Choiromyces,Choiromyces venosus,Choiromyces venosus 120613-1	Chove1_GeneCatalog_proteins_20131210.aa.fasta.gz	Chove1_GeneCatalog_transcripts_20131210.nt.fasta.gz	Chove1_GeneCatalog_proteins_20131210_GO.tab.gz	Chove1_GeneCatalog_proteins_20131210_IPR.tab.gz	Chove1_GeneCatalog_proteins_20131210_KOG.tab.gz	Chove1_GeneCatalog_proteins_20131210_KEGG.tab.gz	Chove1_GeneCatalog_proteins_20131210_SigP.tab.gz
Cladosporium fulvum	Plant Pathogenic Fungi	Clafu1	5499	14127	54.39	1295.44	431.8	23209441 23236275	Cladosporium fulvum v1.0	root,cellular organisms,Opisthokonta,Dikarya,saccharomyceta,Pezizomycotina,leotiomyceta,dothideomyceta,Dothideomycetes,Dothideomycetidae,Mycosphaerellales,Mycosphaerellaceae,Passalora,Passalora fulva	Clafu1_GeneCatalog_proteins_20110826.aa.fasta.gz	Clafu1_GeneCatalog_transcripts_20110826.nt.fasta.gz	Clafu1_GeneCatalog_proteins_20110826_GO.tab.gz	Clafu1_GeneCatalog_proteins_20110826_IPR.tab.gz	Clafu1_GeneCatalog_proteins_20110826_KOG.tab.gz	Clafu1_GeneCatalog_proteins_20110826_KEGG.tab.gz	Clafu1_GeneCatalog_proteins_20110826_SigP.tab.gz
Cochliobolus carbonum	Plant Pathogenic Fungi	Cocca1	930089	12857	53.22	1286.08	428.69	23357949	Cochliobolus carbonum 26-R-13 v1.0	root,cellular organisms,Opisthokonta,Dikarya,saccharomyceta,Pezizomycotina,leotiomyceta,dothideomyceta,Dothideomycetes,Pleosporomycetidae,Pleosporales,Pleosporineae,Pleosporaceae,Bipolaris,Bipolaris zeicola,Bipolaris zeicola 26-R-13	Cocca1_GeneCatalog_proteins_20120427.aa.fasta.gz	Cocca1_GeneCatalog_transcripts_20120427.nt.fasta.gz	Cocca1_GeneCatalog_proteins_20120427_GO.tab.gz	Cocca1_GeneCatalog_proteins_20120427_IPR.tab.gz	Cocca1_GeneCatalog_proteins_20120427_KOG.tab.gz	Cocca1_GeneCatalog_proteins_20120427_KEGG.tab.gz	Cocca1_GeneCatalog_proteins_20120427_SigP.tab.gz
Cochliobolus heterostrophus	Plant Pathogenic Fungi	CocheC4_1	5016	12720	52.53	1413.12	434.82	23236275 23357949	Cochliobolus heterostrophus C4 v1.0	root,cellular organisms,Opisthokonta,Dikarya,saccharomyceta,Pezizomycotina,leotiomyceta,dothideomyceta,Dothideomycetes,Pleosporomycetidae,Pleosporales,Pleosporineae,Pleosporaceae,Bipolaris,Bipolaris maydis	CocheC4_1_GeneCatalog_proteins_20110824.aa.fasta.gz	CocheC4_1_GeneCatalog_transcripts_20110824.nt.fasta.gz	CocheC4_1_GeneCatalog_proteins_20110824_GO.tab.gz	CocheC4_1_GeneCatalog_proteins_20110824_IPR.tab.gz	CocheC4_1_GeneCatalog_proteins_20110824_KOG.tab.gz	CocheC4_1_GeneCatalog_proteins_20110824_KEGG.tab.gz	CocheC4_1_GeneCatalog_proteins_20110824_SigP.tab.gz
Cochliobolus heterostrophus	Plant Pathogenic Fungi	CocheC5_3	701091	13336	52.26	1422.84	427.98	23236275 23357949	Cochliobolus heterostrophus C5 v2.0	root,cellular organisms,Opisthokonta,Dikarya,saccharomyceta,Pezizomycotina,leotiomyceta,dothideomyceta,Dothideomycetes,Pleosporomycetidae,Pleosporales,Pleosporineae,Pleosporaceae,Bipolaris,Bipolaris maydis C5	CocheC5_3_GeneCatalog_proteins_20110901.aa.fasta.gz	CocheC5_3_GeneCatalog_transcripts_20110901.nt.fasta.gz	CocheC5_3_GeneCatalog_proteins_20110901_GO.tab.gz	CocheC5_3_GeneCatalog_proteins_20110901_IPR.tab.gz	CocheC5_3_GeneCatalog_proteins_20110901_KOG.tab.gz	CocheC5_3_GeneCatalog_proteins_20110901_KEGG.tab.gz	CocheC5_3_GeneCatalog_proteins_20110901_SigP.tab.gz
Cochliobolus lunatus	Plant Pathogenic Fungi	Coclu2	977863	12131	53.14	1397.36	443.71	23357949	Cochliobolus lunatus m118 v2.0	root,cellular organisms,Opisthokonta,Dikarya,saccharomyceta,Pezizomycotina,leotiomyceta,dothideomyceta,Dothideomycetes,Pleosporomycetidae,Pleosporales,Pleosporineae,Pleosporaceae,Curvularia,Curvularia lunata,Curvularia lunata m118	Coclu2_GeneCatalog_proteins_20120521.aa.fasta.gz	Coclu2_GeneCatalog_transcripts_20120521.nt.fasta.gz	Coclu2_GeneCatalog_proteins_20120521_GO.tab.gz	Coclu2_GeneCatalog_proteins_20120521_IPR.tab.gz	Coclu2_GeneCatalog_proteins_20120521_KOG.tab.gz	Coclu2_GeneCatalog_proteins_20120521_KEGG.tab.gz	Coclu2_GeneCatalog_proteins_20120521_SigP.tab.gz
Cochliobolus miyabeanus	Plant Pathogenic Fungi	Cocmi1	930090	12007	53.36	1338.72	446.24	23357949	Cochliobolus miyabeanus ATCC 44560 v1.0	root,cellular organisms,Opisthokonta,Dikarya,saccharomyceta,Pezizomycotina,leotiomyceta,dothideomyceta,Dothideomycetes,Pleosporomycetidae,Pleosporales,Pleosporineae,Pleosporaceae,Bipolaris,Bipolaris oryzae,Bipolaris oryzae ATCC 44560	Cocmi1_GeneCatalog_proteins_20120427.aa.fasta.gz	Cocmi1_GeneCatalog_transcripts_20120427.nt.fasta.gz	Cocmi1_GeneCatalog_proteins_20120427_GO.tab.gz	Cocmi1_GeneCatalog_proteins_20120427_IPR.tab.gz	Cocmi1_GeneCatalog_proteins_20120427_KOG.tab.gz	Cocmi1_GeneCatalog_proteins_20120427_KEGG.tab.gz	Cocmi1_GeneCatalog_proteins_20120427_SigP.tab.gz
Cochliobolus sativus	Plant Pathogenic Fungi	Cocsa1	665912	12250	51.93	1545.26	443.91	23236275 23357949	Cochliobolus sativus ND90Pr v1.0	root,cellular organisms,Opisthokonta,Dikarya,saccharomyceta,Pezizomycotina,leotiomyceta,dothideomyceta,Dothideomycetes,Pleosporomycetidae,Pleosporales,Pleosporineae,Pleosporaceae,Bipolaris,Bipolaris sorokiniana,Bipolaris sorokiniana ND90Pr	Cocsa1_GeneCatalog_proteins_20110610.aa.fasta.gz	Cocsa1_GeneCatalog_transcripts_20110610.nt.fasta.gz	Cocsa1_GeneCatalog_proteins_20110610_GO.tab.gz	Cocsa1_GeneCatalog_proteins_20110610_IPR.tab.gz	Cocsa1_GeneCatalog_proteins_20110610_KOG.tab.gz	Cocsa1_GeneCatalog_proteins_20110610_KEGG.tab.gz	Cocsa1_GeneCatalog_proteins_20110610_SigP.tab.gz
Cochliobolus victoriae	Plant Pathogenic Fungi	Cocvi1	930091	12894	53.17	1295.93	431.98	23357949	Cochliobolus victoriae FI3 v1.0	root,cellular organisms,Opisthokonta,Dikarya,saccharomyceta,Pezizomycotina,leotiomyceta,dothideomyceta,Dothideomycetes,Pleosporomycetidae,Pleosporales,Pleosporineae,Pleosporaceae,Bipolaris,Bipolaris victoriae,Bipolaris victoriae FI3	Cocvi1_GeneCatalog_proteins_20120501.aa.fasta.gz	Cocvi1_GeneCatalog_transcripts_20120501.nt.fasta.gz	Cocvi1_GeneCatalog_proteins_20120501_GO.tab.gz	Cocvi1_GeneCatalog_proteins_20120501_IPR.tab.gz	Cocvi1_GeneCatalog_proteins_20120501_KOG.tab.gz	Cocvi1_GeneCatalog_proteins_20120501_KEGG.tab.gz	Cocvi1_GeneCatalog_proteins_20120501_SigP.tab.gz
Colletotrichum chlorophyti	Plant Pathogenic Fungi	Colch1	708187	10310	57.5	1497.01	498.97	28280027	Colletotrichum chlorophyti NTL11	root,cellular organisms,Opisthokonta,Dikarya,saccharomyceta,Pezizomycotina,leotiomyceta,sordariomyceta,Sordariomycetes,Hypocreomycetidae,Glomerellales,Glomerellaceae,Colletotrichum,Colletotrichum chlorophyti	Colch1_GeneCatalog_proteins_20180729.aa.fasta.gz	Colch1_GeneCatalog_transcripts_20180729.nt.fasta.gz	Colch1_GeneCatalog_proteins_20180729_GO.tab.gz	Colch1_GeneCatalog_proteins_20180729_IPR.tab.gz	Colch1_GeneCatalog_proteins_20180729_KOG.tab.gz	Colch1_GeneCatalog_proteins_20180729_KEGG.tab.gz	Colch1_GeneCatalog_proteins_20180729_SigP.tab.gz
Colletotrichum fioriniae	Plant Pathogenic Fungi	Colfi1	1445577	13759	56.48	1489.31	496.43	24723700	Colletotrichum fioriniae PJ7	root,cellular organisms,Opisthokonta,Dikarya,saccharomyceta,Pezizomycotina,leotiomyceta,sordariomyceta,Sordariomycetes,Hypocreomycetidae,Glomerellales,Glomerellaceae,Colletotrichum,Colletotrichum acutatum species complex,Colletotrichum fioriniae,Colletotrichum fioriniae PJ7	Colfi1_GeneCatalog_proteins_20160218.aa.fasta.gz	Colfi1_GeneCatalog_transcripts_20160218.nt.fasta.gz	Colfi1_GeneCatalog_proteins_20160218_GO.tab.gz	Colfi1_GeneCatalog_proteins_20160218_IPR.tab.gz	Colfi1_GeneCatalog_proteins_20160218_KOG.tab.gz	Colfi1_GeneCatalog_proteins_20160218_KEGG.tab.gz	Colfi1_GeneCatalog_proteins_20160218_SigP.tab.gz
Colletotrichum graminicola	Plant Pathogenic Fungi	Colgr1	645133	12006	58.67	1399.11	465.85	22885923	Colletotrichum graminicola M1.001	root,cellular organisms,Opisthokonta,Dikarya,saccharomyceta,Pezizomycotina,leotiomyceta,sordariomyceta,Sordariomycetes,Hypocreomycetidae,Glomerellales,Glomerellaceae,Colletotrichum,Colletotrichum graminicola species complex,Colletotrichum graminicola,Colletotrichum graminicola M1.001	Colgr1_GeneCatalog_proteins_20130906.aa.fasta.gz	Colgr1_GeneCatalog_transcripts_20130906.nt.fasta.gz	Colgr1_GeneCatalog_proteins_20130906_GO.tab.gz	Colgr1_GeneCatalog_proteins_20130906_IPR.tab.gz	Colgr1_GeneCatalog_proteins_20130906_KOG.tab.gz	Colgr1_GeneCatalog_proteins_20130906_KEGG.tab.gz	Colgr1_GeneCatalog_proteins_20130906_SigP.tab.gz
Colletotrichum incanum	Plant Pathogenic Fungi	Colin1	1573173	11852	56.93	1449.12	483.04	27189990	Colletotrichum incanum MAFF 238712	root,cellular organisms,Opisthokonta,Dikarya,saccharomyceta,Pezizomycotina,leotiomyceta,sordariomyceta,Sordariomycetes,Hypocreomycetidae,Glomerellales,Glomerellaceae,Colletotrichum,Colletotrichum spaethianum species complex,Colletotrichum incanum	Colin1_GeneCatalog_proteins_20180729.aa.fasta.gz	Colin1_GeneCatalog_transcripts_20180729.nt.fasta.gz	Colin1_GeneCatalog_proteins_20180729_GO.tab.gz	Colin1_GeneCatalog_proteins_20180729_IPR.tab.gz	Colin1_GeneCatalog_proteins_20180729_KOG.tab.gz	Colin1_GeneCatalog_proteins_20180729_KEGG.tab.gz	Colin1_GeneCatalog_proteins_20180729_SigP.tab.gz
Colletotrichum nymphaeae	Plant Pathogenic Fungi	Colny1	1460502	14404	56.57	1441.26	480.42	27496087	Colletotrichum nymphaeae SA-01	root,cellular organisms,Opisthokonta,Dikarya,saccharomyceta,Pezizomycotina,leotiomyceta,sordariomyceta,Sordariomycetes,Hypocreomycetidae,Glomerellales,Glomerellaceae,Colletotrichum,Colletotrichum acutatum species complex,Colletotrichum nymphaeae,Colletotrichum nymphaeae SA-01	Colny1_GeneCatalog_proteins_20160329.aa.fasta.gz	Colny1_GeneCatalog_transcripts_20160329.nt.fasta.gz	Colny1_GeneCatalog_proteins_20160329_GO.tab.gz	Colny1_GeneCatalog_proteins_20160329_IPR.tab.gz	Colny1_GeneCatalog_proteins_20160329_KOG.tab.gz	Colny1_GeneCatalog_proteins_20160329_KEGG.tab.gz	Colny1_GeneCatalog_proteins_20160329_SigP.tab.gz
Colletotrichum orchidophilum	Plant Pathogenic Fungi	Color1	1209926	14496	56.43	1323.48	441.16	29649963	Colletotrichum orchidophilum IMI 309357	root,cellular organisms,Opisthokonta,Dikarya,saccharomyceta,Pezizomycotina,leotiomyceta,sordariomyceta,Sordariomycetes,Hypocreomycetidae,Glomerellales,Glomerellaceae,Colletotrichum,Colletotrichum orchidophilum	Color1_GeneCatalog_proteins_20161026.aa.fasta.gz	Color1_GeneCatalog_transcripts_20161026.nt.fasta.gz	Color1_GeneCatalog_proteins_20161026_GO.tab.gz	Color1_GeneCatalog_proteins_20161026_IPR.tab.gz	Color1_GeneCatalog_proteins_20161026_KOG.tab.gz	Color1_GeneCatalog_proteins_20161026_KEGG.tab.gz	Color1_GeneCatalog_proteins_20161026_SigP.tab.gz
Colletotrichum orbiculare	Plant Pathogenic Fungi	Colorb1	5465	13348	58.98	1416.48	472.16	23252678	Colletotrichum orbiculare 104-T	root,cellular organisms,Opisthokonta,Dikarya,saccharomyceta,Pezizomycotina,leotiomyceta,sordariomyceta,Sordariomycetes,Hypocreomycetidae,Glomerellales,Glomerellaceae,Colletotrichum,Colletotrichum orbiculare species complex,Colletotrichum orbiculare	Colorb1_GeneCatalog_proteins_20180806.aa.fasta.gz	Colorb1_GeneCatalog_transcripts_20180806.nt.fasta.gz	Colorb1_GeneCatalog_proteins_20180806_GO.tab.gz	Colorb1_GeneCatalog_proteins_20180806_IPR.tab.gz	Colorb1_GeneCatalog_proteins_20180806_KOG.tab.gz	Colorb1_GeneCatalog_proteins_20180806_KEGG.tab.gz	Colorb1_GeneCatalog_proteins_20180806_SigP.tab.gz
Colletotrichum salicis	Plant Pathogenic Fungi	Colsa1	1209931	13783	56.61	1426.57	475.52	27496087	Colletotrichum salicis CBS607.94	root,cellular organisms,Opisthokonta,Dikarya,saccharomyceta,Pezizomycotina,leotiomyceta,sordariomyceta,Sordariomycetes,Hypocreomycetidae,Glomerellales,Glomerellaceae,Colletotrichum,Colletotrichum acutatum species complex,Colletotrichum salicis	Colsa1_GeneCatalog_proteins_20160329.aa.fasta.gz	Colsa1_GeneCatalog_transcripts_20160329.nt.fasta.gz	Colsa1_GeneCatalog_proteins_20160329_GO.tab.gz	Colsa1_GeneCatalog_proteins_20160329_IPR.tab.gz	Colsa1_GeneCatalog_proteins_20160329_KOG.tab.gz	Colsa1_GeneCatalog_proteins_20160329_KEGG.tab.gz	Colsa1_GeneCatalog_proteins_20160329_SigP.tab.gz
Colletotrichum simmondsii	Plant Pathogenic Fungi	Colsi1	703756	13884	56.55	1498.73	499.58	27496087	Colletotrichum simmondsii CBS122122	root,cellular organisms,Opisthokonta,Dikarya,saccharomyceta,Pezizomycotina,leotiomyceta,sordariomyceta,Sordariomycetes,Hypocreomycetidae,Glomerellales,Glomerellaceae,Colletotrichum,Colletotrichum acutatum species complex,Colletotrichum simmondsii	Colsi1_GeneCatalog_proteins_20160329.aa.fasta.gz	Colsi1_GeneCatalog_transcripts_20160329.nt.fasta.gz	Colsi1_GeneCatalog_proteins_20160329_GO.tab.gz	Colsi1_GeneCatalog_proteins_20160329_IPR.tab.gz	Colsi1_GeneCatalog_proteins_20160329_KOG.tab.gz	Colsi1_GeneCatalog_proteins_20160329_KEGG.tab.gz	Colsi1_GeneCatalog_proteins_20160329_SigP.tab.gz
Colletotrichum tofieldiae	Plant Pathogenic Fungi	Colto1	708197	12501	57.3	1639.21	509.46	27150427	Colletotrichum tofieldiae 0861	root,cellular organisms,Opisthokonta,Dikarya,saccharomyceta,Pezizomycotina,leotiomyceta,sordariomyceta,Sordariomycetes,Hypocreomycetidae,Glomerellales,Glomerellaceae,Colletotrichum,Colletotrichum spaethianum species complex,Colletotrichum tofieldiae	Colto1_GeneCatalog_proteins_20170704.aa.fasta.gz	Colto1_GeneCatalog_transcripts_20170704.nt.fasta.gz	Colto1_GeneCatalog_proteins_20170704_GO.tab.gz	Colto1_GeneCatalog_proteins_20170704_IPR.tab.gz	Colto1_GeneCatalog_proteins_20170704_KOG.tab.gz	Colto1_GeneCatalog_proteins_20170704_KEGG.tab.gz	Colto1_GeneCatalog_proteins_20170704_SigP.tab.gz
Corynespora cassiicola	Plant Pathogenic Fungi	Corca1	59586	17166	54	1479.93	420.7	29551995	Corynespora cassiicola CCP v1.0	root,cellular organisms,Opisthokonta,Dikarya,saccharomyceta,Pezizomycotina,leotiomyceta,dothideomyceta,Dothideomycetes,Pleosporomycetidae,Pleosporales,Corynesporascaceae,Corynespora,Corynespora cassiicola	Corca1_GeneCatalog_proteins_20140615.aa.fasta.gz	Corca1_GeneCatalog_transcripts_20140615.nt.fasta.gz	Corca1_GeneCatalog_proteins_20140615_GO.tab.gz	Corca1_GeneCatalog_proteins_20140615_IPR.tab.gz	Corca1_GeneCatalog_proteins_20140615_KOG.tab.gz	Corca1_GeneCatalog_proteins_20140615_KEGG.tab.gz	Corca1_GeneCatalog_proteins_20140615_SigP.tab.gz
Daldinia eschscholtzii	Endophytic and Mycorrhizal Fungi	DalEC12_1	1001832	11173	50.42	1637.84	466.85	28078400	Daldinia eschscholtzii EC12 v1.0	root,cellular organisms,Opisthokonta,Dikarya,saccharomyceta,Pezizomycotina,leotiomyceta,sordariomyceta,Sordariomycetes,Xylariomycetidae,Xylariales,Hypoxylaceae,Daldinia,unclassified Daldinia,Daldinia sp. EC12	DalEC12_1_GeneCatalog_proteins_20111212.aa.fasta.gz	DalEC12_1_GeneCatalog_transcripts_20111212.nt.fasta.gz	DalEC12_1_GeneCatalog_proteins_20111212_GO.tab.gz	DalEC12_1_GeneCatalog_proteins_20111212_IPR.tab.gz	DalEC12_1_GeneCatalog_proteins_20111212_KOG.tab.gz	DalEC12_1_GeneCatalog_proteins_20111212_KEGG.tab.gz	DalEC12_1_GeneCatalog_proteins_20111212_SigP.tab.gz
Diaporthe ampelina	Plant Pathogenic Fungi	Diaam1	1214573	10704	60.09	1326.93	442.31	26084502	Diaporthe ampelina UCDDA912	root,cellular organisms,Opisthokonta,Dikarya,saccharomyceta,Pezizomycotina,leotiomyceta,sordariomyceta,Sordariomycetes,Sordariomycetidae,Diaporthales,Diaporthaceae,Diaporthe,Diaporthe ampelina	Diaam1_GeneCatalog_proteins_20150926.aa.fasta.gz	Diaam1_GeneCatalog_transcripts_20150926.nt.fasta.gz	Diaam1_GeneCatalog_proteins_20150926_GO.tab.gz	Diaam1_GeneCatalog_proteins_20150926_IPR.tab.gz	Diaam1_GeneCatalog_proteins_20150926_KOG.tab.gz	Diaam1_GeneCatalog_proteins_20150926_KEGG.tab.gz	Diaam1_GeneCatalog_proteins_20150926_SigP.tab.gz
Diplodia seriata	Plant Pathogenic Fungi	Dipse1	420778	9343	61.27	1321.02	440.34	26084502	Diplodia seriata DS831	root,cellular organisms,Opisthokonta,Dikarya,saccharomyceta,Pezizomycotina,leotiomyceta,dothideomyceta,Dothideomycetes,Dothideomycetes incertae sedis,Botryosphaeriales,Botryosphaeriaceae,Diplodia,Diplodia seriata	Dipse1_GeneCatalog_proteins_20150930.aa.fasta.gz	Dipse1_GeneCatalog_transcripts_20150930.nt.fasta.gz	Dipse1_GeneCatalog_proteins_20150930_GO.tab.gz	Dipse1_GeneCatalog_proteins_20150930_IPR.tab.gz	Dipse1_GeneCatalog_proteins_20150930_KOG.tab.gz	Dipse1_GeneCatalog_proteins_20150930_KEGG.tab.gz	Dipse1_GeneCatalog_proteins_20150930_SigP.tab.gz
Dothistroma septosporum	Plant Pathogenic Fungi	Dotse1	64363	12580	54.28	1777.65	407.53	23209441 23236275	Dothistroma septosporum NZE10 v1.0	root,cellular organisms,Opisthokonta,Dikarya,saccharomyceta,Pezizomycotina,leotiomyceta,dothideomyceta,Dothideomycetes,Dothideomycetidae,Mycosphaerellales,Mycosphaerellaceae,Dothistroma,Dothistroma septosporum	Dotse1_GeneCatalog_proteins_20100818.aa.fasta.gz	Dotse1_GeneCatalog_transcripts_20100818.nt.fasta.gz	Dotse1_GeneCatalog_proteins_20100818_GO.tab.gz	Dotse1_GeneCatalog_proteins_20100818_IPR.tab.gz	Dotse1_GeneCatalog_proteins_20100818_KOG.tab.gz	Dotse1_GeneCatalog_proteins_20100818_KEGG.tab.gz	Dotse1_GeneCatalog_proteins_20100818_SigP.tab.gz
Erysiphe necator	Plant Pathogenic Fungi	Erynec1	52586	6484	40.88	1419.32	473.11	25487071	Erysiphe necator c	root,cellular organisms,Opisthokonta,Dikarya,saccharomyceta,Pezizomycotina,leotiomyceta,sordariomyceta,Leotiomycetes,Erysiphaceae,Erysiphe,Erysiphe necator	Erynec1_GeneCatalog_proteins_20170914.aa.fasta.gz	Erynec1_GeneCatalog_transcripts_20170914.nt.fasta.gz	Erynec1_GeneCatalog_proteins_20170914_GO.tab.gz	Erynec1_GeneCatalog_proteins_20170914_IPR.tab.gz	Erynec1_GeneCatalog_proteins_20170914_KOG.tab.gz	Erynec1_GeneCatalog_proteins_20170914_KEGG.tab.gz	Erynec1_GeneCatalog_proteins_20170914_SigP.tab.gz
Eutypa lata	Plant Pathogenic Fungi	Eutla1	1287681	11685	57.26	1296.49	432.16	23723393	Eutypa lata UCREL1	root,cellular organisms,Opisthokonta,Dikarya,saccharomyceta,Pezizomycotina,leotiomyceta,sordariomyceta,Sordariomycetes,Xylariomycetidae,Xylariales,Diatrypaceae,Eutypa,Eutypa lata,Eutypa lata UCREL1	Eutla1_GeneCatalog_proteins_20130916.aa.fasta.gz	Eutla1_GeneCatalog_transcripts_20130916.nt.fasta.gz	Eutla1_GeneCatalog_proteins_20130916_GO.tab.gz	Eutla1_GeneCatalog_proteins_20130916_IPR.tab.gz	Eutla1_GeneCatalog_proteins_20130916_KOG.tab.gz	Eutla1_GeneCatalog_proteins_20130916_KEGG.tab.gz	Eutla1_GeneCatalog_proteins_20130916_SigP.tab.gz
Fusarium fujikuroi	Plant Pathogenic Fungi	Fusfu1	1279085	14813	51.75	1457.13	485.71	23825955	Fusarium fujikuroi IMI 58289	root,cellular organisms,Opisthokonta,Dikarya,saccharomyceta,Pezizomycotina,leotiomyceta,sordariomyceta,Sordariomycetes,Hypocreomycetidae,Hypocreales,Nectriaceae,Fusarium,Fusarium fujikuroi species complex,Fusarium fujikuroi,Fusarium fujikuroi IMI 58289	Fusfu1_GeneCatalog_proteins_20130915.aa.fasta.gz	Fusfu1_GeneCatalog_transcripts_20130915.nt.fasta.gz	Fusfu1_GeneCatalog_proteins_20130915_GO.tab.gz	Fusfu1_GeneCatalog_proteins_20130915_IPR.tab.gz	Fusfu1_GeneCatalog_proteins_20130915_KOG.tab.gz	Fusfu1_GeneCatalog_proteins_20130915_KEGG.tab.gz	Fusfu1_GeneCatalog_proteins_20130915_SigP.tab.gz
Fusarium graminearum	Plant Pathogenic Fungi	Fusgr1	5518	13322	51.01	1430.05	445.49	17823352	Fusarium graminearum v1.0	root,cellular organisms,Opisthokonta,Dikarya,saccharomyceta,Pezizomycotina,leotiomyceta,sordariomyceta,Sordariomycetes,Hypocreomycetidae,Hypocreales,Nectriaceae,Fusarium,Fusarium sambucinum species complex,Fusarium graminearum	Fusgr1_GeneCatalog_proteins_20110524.aa.fasta.gz	Fusgr1_GeneCatalog_transcripts_20110524.nt.fasta.gz	Fusgr1_GeneCatalog_proteins_20110524_GO.tab.gz	Fusgr1_GeneCatalog_proteins_20110524_IPR.tab.gz	Fusgr1_GeneCatalog_proteins_20110524_KOG.tab.gz	Fusgr1_GeneCatalog_proteins_20110524_KEGG.tab.gz	Fusgr1_GeneCatalog_proteins_20110524_SigP.tab.gz
Fusarium oxysporum	Plant Pathogenic Fungi	Fusox2	426428	27347	50.1	2026.74	434.89	20237561	Fusarium oxysporum f. sp. lycopersici 4287 v2	root,cellular organisms,Opisthokonta,Dikarya,saccharomyceta,Pezizomycotina,leotiomyceta,sordariomyceta,Sordariomycetes,Hypocreomycetidae,Hypocreales,Nectriaceae,Fusarium,Fusarium oxysporum species complex,Fusarium oxysporum,Fusarium oxysporum f. sp. lycopersici,Fusarium oxysporum f. sp. lycopersici 4287	Fusox2_GeneCatalog_proteins_20150720.aa.fasta.gz	Fusox2_GeneCatalog_transcripts_20150720.nt.fasta.gz	Fusox2_GeneCatalog_proteins_20150720_GO.tab.gz	Fusox2_GeneCatalog_proteins_20150720_IPR.tab.gz	Fusox2_GeneCatalog_proteins_20150720_KOG.tab.gz	Fusox2_GeneCatalog_proteins_20150720_KEGG.tab.gz	Fusox2_GeneCatalog_proteins_20150720_SigP.tab.gz
Fusarium pseudograminearum	Plant Pathogenic Fungi	Fusps1	1028729	12395	51.92	1461.83	487.27	23028337	Fusarium pseudograminearum CS3096	root,cellular organisms,Opisthokonta,Dikarya,saccharomyceta,Pezizomycotina,leotiomyceta,sordariomyceta,Sordariomycetes,Hypocreomycetidae,Hypocreales,Nectriaceae,Fusarium,Fusarium sambucinum species complex,Fusarium pseudograminearum,Fusarium pseudograminearum CS3096	Fusps1_GeneCatalog_proteins_20170707.aa.fasta.gz	Fusps1_GeneCatalog_transcripts_20170707.nt.fasta.gz	Fusps1_GeneCatalog_proteins_20170707_GO.tab.gz	Fusps1_GeneCatalog_proteins_20170707_IPR.tab.gz	Fusps1_GeneCatalog_proteins_20170707_KOG.tab.gz	Fusps1_GeneCatalog_proteins_20170707_KEGG.tab.gz	Fusps1_GeneCatalog_proteins_20170707_SigP.tab.gz
Fusarium verticillioides	Plant Pathogenic Fungi	Fusve2	334819	20553	50.38	2153.75	462.93	20237561 17823352	Fusarium verticillioides 7600 v2	root,cellular organisms,Opisthokonta,Dikarya,saccharomyceta,Pezizomycotina,leotiomyceta,sordariomyceta,Sordariomycetes,Hypocreomycetidae,Hypocreales,Nectriaceae,Fusarium,Fusarium fujikuroi species complex,Fusarium verticillioides,Fusarium verticillioides 7600	Fusve2_GeneCatalog_proteins_20150720.aa.fasta.gz	Fusve2_GeneCatalog_transcripts_20150720.nt.fasta.gz	Fusve2_GeneCatalog_proteins_20150720_GO.tab.gz	Fusve2_GeneCatalog_proteins_20150720_IPR.tab.gz	Fusve2_GeneCatalog_proteins_20150720_KOG.tab.gz	Fusve2_GeneCatalog_proteins_20150720_KEGG.tab.gz	Fusve2_GeneCatalog_proteins_20150720_SigP.tab.gz
Gaeumannomyces graminis	Plant Pathogenic Fungi	Gaegr1	644352	14655	60.17	1749.23	431.68	26416668	Gaeumannomyces graminis var. tritici R3-111a-1	root,cellular organisms,Opisthokonta,Dikarya,saccharomyceta,Pezizomycotina,leotiomyceta,sordariomyceta,Sordariomycetes,Sordariomycetidae,Magnaporthales,Magnaporthaceae,Gaeumannomyces,Gaeumannomyces tritici,Gaeumannomyces tritici R3-111a-1	Gaegr1_GeneCatalog_proteins_20131203.aa.fasta.gz	Gaegr1_GeneCatalog_transcripts_20131203.nt.fasta.gz	Gaegr1_GeneCatalog_proteins_20131203_GO.tab.gz	Gaegr1_GeneCatalog_proteins_20131203_IPR.tab.gz	Gaegr1_GeneCatalog_proteins_20131203_KOG.tab.gz	Gaegr1_GeneCatalog_proteins_20131203_KEGG.tab.gz	Gaegr1_GeneCatalog_proteins_20131203_SigP.tab.gz
Grosmannia clavigera	Plant Pathogenic Fungi	Grocl1	655863	8312	60.24	1638.61	546.2	21262841	Grosmannia clavigera kw1407	root,cellular organisms,Opisthokonta,Dikarya,saccharomyceta,Pezizomycotina,leotiomyceta,sordariomyceta,Sordariomycetes,Sordariomycetidae,Ophiostomatales,Ophiostomataceae,Grosmannia,Grosmannia clavigera,Grosmannia clavigera kw1407	Grocl1_GeneCatalog_proteins_20131017.aa.fasta.gz	Grocl1_GeneCatalog_transcripts_20131017.nt.fasta.gz	Grocl1_GeneCatalog_proteins_20131017_GO.tab.gz	Grocl1_GeneCatalog_proteins_20131017_IPR.tab.gz	Grocl1_GeneCatalog_proteins_20131017_KOG.tab.gz	Grocl1_GeneCatalog_proteins_20131017_KEGG.tab.gz	Grocl1_GeneCatalog_proteins_20131017_SigP.tab.gz
Hypoxylon sp.	Endophytic and Mycorrhizal Fungi	HypCI4A_1	1001833	11712	51.98	1600.36	459.27	28078400	Hypoxylon sp. CI-4A v1.0	root,cellular organisms,Opisthokonta,Dikarya,saccharomyceta,Pezizomycotina,leotiomyceta,sordariomyceta,Sordariomycetes,Xylariomycetidae,Xylariales,Hypoxylaceae,Hypoxylon,unclassified Hypoxylon,Hypoxylon sp. CI-4A	HypCI4A_1_GeneCatalog_proteins_20111212.aa.fasta.gz	HypCI4A_1_GeneCatalog_transcripts_20111212.nt.fasta.gz	HypCI4A_1_GeneCatalog_proteins_20111212_GO.tab.gz	HypCI4A_1_GeneCatalog_proteins_20111212_IPR.tab.gz	HypCI4A_1_GeneCatalog_proteins_20111212_KOG.tab.gz	HypCI4A_1_GeneCatalog_proteins_20111212_KEGG.tab.gz	HypCI4A_1_GeneCatalog_proteins_20111212_SigP.tab.gz
Hypoxylon sp.	Endophytic and Mycorrhizal Fungi	HypCO275_1	1001938	12256	51	1589.69	459.48	28078400	Hypoxylon sp. CO27-5 v1.0	root,cellular organisms,Opisthokonta,Dikarya,saccharomyceta,Pezizomycotina,leotiomyceta,sordariomyceta,Sordariomycetes,Xylariomycetidae,Xylariales,Hypoxylaceae,Hypoxylon,unclassified Hypoxylon,Hypoxylon sp. CO27-5	HypCO275_1_GeneCatalog_proteins_20120126.aa.fasta.gz	HypCO275_1_GeneCatalog_transcripts_20120126.nt.fasta.gz	HypCO275_1_GeneCatalog_proteins_20120126_GO.tab.gz	HypCO275_1_GeneCatalog_proteins_20120126_IPR.tab.gz	HypCO275_1_GeneCatalog_proteins_20120126_KOG.tab.gz	HypCO275_1_GeneCatalog_proteins_20120126_KEGG.tab.gz	HypCO275_1_GeneCatalog_proteins_20120126_SigP.tab.gz
Hypoxylon sp.	Endophytic and Mycorrhizal Fungi	HypEC38_3	1001937	12534	50.82	1580.04	457.52	28078400	Hypoxylon sp. EC38 v3.0	root,cellular organisms,Opisthokonta,Dikarya,saccharomyceta,Pezizomycotina,leotiomyceta,sordariomyceta,Sordariomycetes,Xylariomycetidae,Xylariales,Hypoxylaceae,Hypoxylon,unclassified Hypoxylon,Hypoxylon sp. EC38	HypEC38_3_GeneCatalog_proteins_20130613.aa.fasta.gz	HypEC38_3_GeneCatalog_transcripts_20130613.nt.fasta.gz	HypEC38_3_GeneCatalog_proteins_20130613_GO.tab.gz	HypEC38_3_GeneCatalog_proteins_20130613_IPR.tab.gz	HypEC38_3_GeneCatalog_proteins_20130613_KOG.tab.gz	HypEC38_3_GeneCatalog_proteins_20130613_KEGG.tab.gz	HypEC38_3_GeneCatalog_proteins_20130613_SigP.tab.gz
Leptosphaeria maculans	Plant Pathogenic Fungi	Lepmu1	985895	12469	54.06	1258.3	419.43	21326234	Leptosphaeria maculans	root,cellular organisms,Opisthokonta,Dikarya,saccharomyceta,Pezizomycotina,leotiomyceta,dothideomyceta,Dothideomycetes,Pleosporomycetidae,Pleosporales,Pleosporineae,Leptosphaeriaceae,Leptosphaeria,Leptosphaeria maculans species complex,Leptosphaeria maculans 'brassicae' group,Leptosphaeria maculans JN3	Lepmu1_GeneCatalog_proteins_20110301.aa.fasta.gz	Lepmu1_GeneCatalog_transcripts_20110301.nt.fasta.gz	Lepmu1_GeneCatalog_proteins_20110301_GO.tab.gz	Lepmu1_GeneCatalog_proteins_20110301_IPR.tab.gz	Lepmu1_GeneCatalog_proteins_20110301_KOG.tab.gz	Lepmu1_GeneCatalog_proteins_20110301_KEGG.tab.gz	Lepmu1_GeneCatalog_proteins_20110301_SigP.tab.gz
Macrophomina phaseolina	Plant Pathogenic Fungi	Macph1	1126212	13806	57.27	1288.02	429.33	22992219	Macrophomina phaseolina MS6	root,cellular organisms,Opisthokonta,Dikarya,saccharomyceta,Pezizomycotina,leotiomyceta,dothideomyceta,Dothideomycetes,Dothideomycetes incertae sedis,Botryosphaeriales,Botryosphaeriaceae,Macrophomina,Macrophomina phaseolina,Macrophomina phaseolina MS6	Macph1_GeneCatalog_proteins_20131211.aa.fasta.gz	Macph1_GeneCatalog_transcripts_20131211.nt.fasta.gz	Macph1_GeneCatalog_proteins_20131211_GO.tab.gz	Macph1_GeneCatalog_proteins_20131211_IPR.tab.gz	Macph1_GeneCatalog_proteins_20131211_KOG.tab.gz	Macph1_GeneCatalog_proteins_20131211_KEGG.tab.gz	Macph1_GeneCatalog_proteins_20131211_SigP.tab.gz
Magnaporthe grisea	Plant Pathogenic Fungi	Maggr1	242507	11054	57.6	1537.1	480.99	15846337	Magnaporthe grisea v1.0	root,cellular organisms,Opisthokonta,Dikarya,saccharomyceta,Pezizomycotina,leotiomyceta,sordariomyceta,Sordariomycetes,Sordariomycetidae,Magnaporthales,Pyriculariaceae,Pyricularia,Pyricularia oryzae,Pyricularia oryzae 70-15	Maggr1_GeneCatalog_proteins_20110524.aa.fasta.gz	Maggr1_GeneCatalog_transcripts_20110524.nt.fasta.gz	Maggr1_GeneCatalog_proteins_20110524_GO.tab.gz	Maggr1_GeneCatalog_proteins_20110524_IPR.tab.gz	Maggr1_GeneCatalog_proteins_20110524_KOG.tab.gz	Maggr1_GeneCatalog_proteins_20110524_KEGG.tab.gz	Maggr1_GeneCatalog_proteins_20110524_SigP.tab.gz
Magnaporthiopsis poae	Plant Pathogenic Fungi	Magpo1	644358	12335	59.6	1906.47	427.42	26416668	Magnaporthiopsis poae ATCC 64411	root,cellular organisms,Opisthokonta,Dikarya,saccharomyceta,Pezizomycotina,leotiomyceta,sordariomyceta,Sordariomycetes,Sordariomycetidae,Magnaporthales,Magnaporthaceae,Magnaporthiopsis,Magnaporthiopsis poae,Magnaporthiopsis poae ATCC 64411	Magpo1_GeneCatalog_proteins_20150720.aa.fasta.gz	Magpo1_GeneCatalog_transcripts_20150720.nt.fasta.gz	Magpo1_GeneCatalog_proteins_20150720_GO.tab.gz	Magpo1_GeneCatalog_proteins_20150720_IPR.tab.gz	Magpo1_GeneCatalog_proteins_20150720_KOG.tab.gz	Magpo1_GeneCatalog_proteins_20150720_KEGG.tab.gz	Magpo1_GeneCatalog_proteins_20150720_SigP.tab.gz
Meliniomyces bicolor	Endophytic and Mycorrhizal Fungi	Melbi2	2482752	18619	50.02	1460.71	421.96	29315638	Meliniomyces bicolor E v2.0	root,cellular organisms,Opisthokonta,Dikarya,saccharomyceta,Pezizomycotina,leotiomyceta,sordariomyceta,Leotiomycetes,Helotiales,Hyaloscyphaceae,Hyaloscypha,Hyaloscypha bicolor	Melbi2_GeneCatalog_proteins_20130225.aa.fasta.gz	Melbi2_GeneCatalog_transcripts_20130225.nt.fasta.gz	Melbi2_GeneCatalog_proteins_20130225_GO.tab.gz	Melbi2_GeneCatalog_proteins_20130225_IPR.tab.gz	Melbi2_GeneCatalog_proteins_20130225_KOG.tab.gz	Melbi2_GeneCatalog_proteins_20130225_KEGG.tab.gz	Melbi2_GeneCatalog_proteins_20130225_SigP.tab.gz
Meliniomyces variabilis	Endophytic and Mycorrhizal Fungi	Melva1	1149755	20389	50.13	1496.21	440.32	29315638	Meliniomyces variabilis F v1.0	root,cellular organisms,Opisthokonta,Dikarya,saccharomyceta,Pezizomycotina,leotiomyceta,sordariomyceta,Leotiomycetes,Helotiales,Hyaloscyphaceae,Hyaloscypha,Hyaloscypha variabilis,Hyaloscypha variabilis F	Melva1_GeneCatalog_proteins_20130406.aa.fasta.gz	Melva1_GeneCatalog_transcripts_20130406.nt.fasta.gz	Melva1_GeneCatalog_proteins_20130406_GO.tab.gz	Melva1_GeneCatalog_proteins_20130406_IPR.tab.gz	Melva1_GeneCatalog_proteins_20130406_KOG.tab.gz	Melva1_GeneCatalog_proteins_20130406_KEGG.tab.gz	Melva1_GeneCatalog_proteins_20130406_SigP.tab.gz
Microdochium bolleyi	Endophytic and Mycorrhizal Fungi	Micbo1	196109	13177	59.28	1528.5	442.75	27125481	Microdochium bolleyi J235TASD1 v1.0	root,cellular organisms,Opisthokonta,Dikarya,saccharomyceta,Pezizomycotina,leotiomyceta,sordariomyceta,Sordariomycetes,Xylariomycetidae,Xylariales,Microdochiaceae,Microdochium,Microdochium bolleyi	Micbo1_GeneCatalog_proteins_20151118.aa.fasta.gz	Micbo1_GeneCatalog_transcripts_20151118.nt.fasta.gz	Micbo1_GeneCatalog_proteins_20151118_GO.tab.gz	Micbo1_GeneCatalog_proteins_20151118_IPR.tab.gz	Micbo1_GeneCatalog_proteins_20151118_KOG.tab.gz	Micbo1_GeneCatalog_proteins_20151118_KEGG.tab.gz	Micbo1_GeneCatalog_proteins_20151118_SigP.tab.gz
Morchella importuna	Endophytic and Mycorrhizal Fungi	Morco1	1174673	11600	51.26	1427.35	410.45	30420746	Morchella importuna CCBAS932 v1.0	root,cellular organisms,Opisthokonta,Dikarya,saccharomyceta,Pezizomycotina,Pezizomycetes,Pezizales,Morchellaceae,Morchella,Morchella elata clade,Morchella importuna	Morco1_GeneCatalog_proteins_20140113.aa.fasta.gz	Morco1_GeneCatalog_transcripts_20140113.nt.fasta.gz	Morco1_GeneCatalog_proteins_20140113_GO.tab.gz	Morco1_GeneCatalog_proteins_20140113_IPR.tab.gz	Morco1_GeneCatalog_proteins_20140113_KOG.tab.gz	Morco1_GeneCatalog_proteins_20140113_KEGG.tab.gz	Morco1_GeneCatalog_proteins_20140113_SigP.tab.gz
Pseudocercospora fijiensis	Plant Pathogenic Fungi	Mycfi2	1873960	13107	52.75	1433.1	427.48	27512984	Pseudocercospora (Mycosphaerella) fijiensis v2.0	root,cellular organisms,Opisthokonta,Dikarya,saccharomyceta,Pezizomycotina,leotiomyceta,dothideomyceta,Dothideomycetes,Dothideomycetidae,Mycosphaerellales,Mycosphaerellaceae,Pseudocercospora,Pseudocercospora fijiensis	Mycfi2_Mfijiensis_v2.FrozenGeneCatalog_20100402.proteins.fasta.gz	Mycfi2_Mfijiensis_v2.FrozenGeneCatalog_20100402.transcripts.fasta.gz	Mycfi2_Mfijiensis_v2.goinfo_FrozenGeneCatalog_20100402.tab.gz	Mycfi2_Mfijiensis_v2.domaininfo_FrozenGeneCatalog_20100402.tab.gz	Mycfi2_Mfijiensis_v2.koginfo_FrozenGeneCatalog_20100402.tab.gz	Mycfi2_Mfijiensis_v2.ecpathwayinfo_FrozenGeneCatalog_20100402.tab.gz	Mycfi2_Mfijiensis_v2.signalp_FrozenGeneCatalog_20100402.tab.gz
Mycosphaerella graminicola	Plant Pathogenic Fungi	Mycgr3	1047171	10933	55.48	1383	434.63	21695235	Mycosphaerella graminicola v2.0	root,cellular organisms,Opisthokonta,Dikarya,saccharomyceta,Pezizomycotina,leotiomyceta,dothideomyceta,Dothideomycetes,Dothideomycetidae,Mycosphaerellales,Mycosphaerellaceae,Zymoseptoria,Zymoseptoria tritici	Mycgr3_Mgraminicolav2.FilteredModels1.proteins.fasta.gz	Mycgr3_Mgraminicolav2.FilteredModels1.transcripts.fasta.gz	Mycgr3_Mgraminicolav2.goinfo_FilteredModels1.tab.gz	Mycgr3_Mgraminicolav2.domaininfo_FilteredModels1.tab.gz	Mycgr3_Mgraminicolav2.koginfo_FilteredModels1.tab.gz	Mycgr3_Mgraminicolav2.ecpathwayinfo_FilteredModels1.tab.gz	Mycgr3_Mgraminicolav2.signalp_FilteredModels1.tab.gz
Nectria haematococca	Plant Pathogenic Fungi	Necha2	660122	15707	54.13	1503.26	480.4	19714214	Nectria haematococca v2.0	root,cellular organisms,Opisthokonta,Dikarya,saccharomyceta,Pezizomycotina,leotiomyceta,sordariomyceta,Sordariomycetes,Hypocreomycetidae,Hypocreales,Nectriaceae,Fusarium,Fusarium solani species complex,[Nectria] haematococca,[Nectria] haematococca mpVI,[Nectria] haematococca mpVI 77-13-4	Necha2_best_proteins.fasta.gz	Necha2_best_transcripts.fasta.gz	Necha2_GO.tab.gz	Necha2_IPR.tab.gz	Necha2_KOG.tab.gz	Necha2_KEGG.tab.gz	N/A
Neonectria ditissima	Plant Pathogenic Fungi	Neodi1	78410	12685	57.28	1554.93	518.31	26586869	Neonectria ditissima R09/05	root,cellular organisms,Opisthokonta,Dikarya,saccharomyceta,Pezizomycotina,leotiomyceta,sordariomyceta,Sordariomycetes,Hypocreomycetidae,Hypocreales,Nectriaceae,Neonectria,Neonectria ditissima	Neodi1_GeneCatalog_proteins_20170711.aa.fasta.gz	Neodi1_GeneCatalog_transcripts_20170711.nt.fasta.gz	Neodi1_GeneCatalog_proteins_20170711_GO.tab.gz	Neodi1_GeneCatalog_proteins_20170711_IPR.tab.gz	Neodi1_GeneCatalog_proteins_20170711_KOG.tab.gz	Neodi1_GeneCatalog_proteins_20170711_KEGG.tab.gz	Neodi1_GeneCatalog_proteins_20170711_SigP.tab.gz
Neofusicoccum parvum	Plant Pathogenic Fungi	Neopa1	1287680	10366	61.48	1277.78	425.93	23766404	Neofusicoccum parvum UCRNP2	root,cellular organisms,Opisthokonta,Dikarya,saccharomyceta,Pezizomycotina,leotiomyceta,dothideomyceta,Dothideomycetes,Dothideomycetes incertae sedis,Botryosphaeriales,Botryosphaeriaceae,Neofusicoccum,Neofusicoccum parvum,Neofusicoccum parvum UCRNP2	Neopa1_GeneCatalog_proteins_20130909.aa.fasta.gz	Neopa1_GeneCatalog_transcripts_20130909.nt.fasta.gz	Neopa1_GeneCatalog_proteins_20130909_GO.tab.gz	Neopa1_GeneCatalog_proteins_20130909_IPR.tab.gz	Neopa1_GeneCatalog_proteins_20130909_KOG.tab.gz	Neopa1_GeneCatalog_proteins_20130909_KEGG.tab.gz	Neopa1_GeneCatalog_proteins_20130909_SigP.tab.gz
Oidiodendron maius	Endophytic and Mycorrhizal Fungi	Oidma1	913774	16703	49.92	1401.5	429.24	25706625 29315638	Oidiodendron maius Zn v1.0	root,cellular organisms,Opisthokonta,Dikarya,saccharomyceta,Pezizomycotina,leotiomyceta,sordariomyceta,Leotiomycetes,Leotiomycetes incertae sedis,Myxotrichaceae,Oidiodendron,Oidiodendron maius,Oidiodendron maius Zn	Oidma1_GeneCatalog_proteins_20110606.aa.fasta.gz	Oidma1_GeneCatalog_transcripts_20110606.nt.fasta.gz	Oidma1_GeneCatalog_proteins_20110606_GO.tab.gz	Oidma1_GeneCatalog_proteins_20110606_IPR.tab.gz	Oidma1_GeneCatalog_proteins_20110606_KOG.tab.gz	Oidma1_GeneCatalog_proteins_20110606_KEGG.tab.gz	Oidma1_GeneCatalog_proteins_20110606_SigP.tab.gz
Ophiostoma piceae	Plant Pathogenic Fungi	Ophpic1	1262450	8884	60.03	1674.95	557.22	23725015	Ophiostoma piceae UAMH 11346	root,cellular organisms,Opisthokonta,Dikarya,saccharomyceta,Pezizomycotina,leotiomyceta,sordariomyceta,Sordariomycetes,Sordariomycetidae,Ophiostomatales,Ophiostomataceae,Ophiostoma,Ophiostoma piceae,Ophiostoma piceae UAMH 11346	Ophpic1_GeneCatalog_proteins_20151205.aa.fasta.gz	Ophpic1_GeneCatalog_transcripts_20151205.nt.fasta.gz	Ophpic1_GeneCatalog_proteins_20151205_GO.tab.gz	Ophpic1_GeneCatalog_proteins_20151205_IPR.tab.gz	Ophpic1_GeneCatalog_proteins_20151205_KOG.tab.gz	Ophpic1_GeneCatalog_proteins_20151205_KEGG.tab.gz	Ophpic1_GeneCatalog_proteins_20151205_SigP.tab.gz
Periconia macrospinosa	Endophytic and Mycorrhizal Fungi	Perma1	97972	18750	51.54	1418.27	410.66	29679020	Periconia macrospinosa DSE2036 v1.0	root,cellular organisms,Opisthokonta,Dikarya,saccharomyceta,Pezizomycotina,leotiomyceta,dothideomyceta,Dothideomycetes,Pleosporomycetidae,Pleosporales,Massarineae,Periconiaceae,Periconia,Periconia macrospinosa	Perma1_GeneCatalog_proteins_20141217.aa.fasta.gz	Perma1_GeneCatalog_transcripts_20141217.nt.fasta.gz	Perma1_GeneCatalog_proteins_20141217_GO.tab.gz	Perma1_GeneCatalog_proteins_20141217_IPR.tab.gz	Perma1_GeneCatalog_proteins_20141217_KOG.tab.gz	Perma1_GeneCatalog_proteins_20141217_KEGG.tab.gz	Perma1_GeneCatalog_proteins_20141217_SigP.tab.gz
Phaeoacremonium aleophilum	Plant Pathogenic Fungi	Phaal1	1286976	8834	55.42	1331.5	443.83	23814032	Phaeoacremonium aleophilum UCRPA7	root,cellular organisms,Opisthokonta,Dikarya,saccharomyceta,Pezizomycotina,leotiomyceta,sordariomyceta,Sordariomycetes,Sordariomycetidae,Togniniales,Togniniaceae,Phaeoacremonium,Phaeoacremonium minimum,Phaeoacremonium minimum UCRPA7	Phaal1_GeneCatalog_proteins_20130924.aa.fasta.gz	Phaal1_GeneCatalog_transcripts_20130924.nt.fasta.gz	Phaal1_GeneCatalog_proteins_20130924_GO.tab.gz	Phaal1_GeneCatalog_proteins_20130924_IPR.tab.gz	Phaal1_GeneCatalog_proteins_20130924_KOG.tab.gz	Phaal1_GeneCatalog_proteins_20130924_KEGG.tab.gz	Phaal1_GeneCatalog_proteins_20130924_SigP.tab.gz
Phaeomoniella chlamydospora	Plant Pathogenic Fungi	Phach1	158046	6907	49.73	1640.98	546.99	26084502	Phaeomoniella chlamydospora UCRPC4	root,cellular organisms,Opisthokonta,Dikarya,saccharomyceta,Pezizomycotina,leotiomyceta,Eurotiomycetes,Chaetothyriomycetidae,Phaeomoniellales,Phaeomoniellaceae,Phaeomoniella,Phaeomoniella chlamydospora	Phach1_GeneCatalog_proteins_20150930.aa.fasta.gz	Phach1_GeneCatalog_transcripts_20150930.nt.fasta.gz	Phach1_GeneCatalog_proteins_20150930_GO.tab.gz	Phach1_GeneCatalog_proteins_20150930_IPR.tab.gz	Phach1_GeneCatalog_proteins_20150930_KOG.tab.gz	Phach1_GeneCatalog_proteins_20150930_KEGG.tab.gz	Phach1_GeneCatalog_proteins_20150930_SigP.tab.gz
Phialocephala scopiformis	Endophytic and Mycorrhizal Fungi	Phisc1	149040	18573	49.15	1490.91	428.46	26950333	Phialocephala scopiformis 5WS22E1 v1.0	root,cellular organisms,Opisthokonta,Dikarya,saccharomyceta,Pezizomycotina,leotiomyceta,sordariomyceta,Leotiomycetes,Helotiales,Helotiales incertae sedis,Phialocephala,Phialocephala scopiformis	Phisc1_GeneCatalog_proteins_20150213.aa.fasta.gz	Phisc1_GeneCatalog_transcripts_20150213.nt.fasta.gz	Phisc1_GeneCatalog_proteins_20150213_GO.tab.gz	Phisc1_GeneCatalog_proteins_20150213_IPR.tab.gz	Phisc1_GeneCatalog_proteins_20150213_KOG.tab.gz	Phisc1_GeneCatalog_proteins_20150213_KEGG.tab.gz	Phisc1_GeneCatalog_proteins_20150213_SigP.tab.gz
Phyllosticta citriasiana	Plant Pathogenic Fungi	Phycit1	595635	11368	56.41	1512.92	423.69	31512371	Phyllosticta citriasiana CBS 120486 v1.0	root,cellular organisms,Opisthokonta,Dikarya,saccharomyceta,Pezizomycotina,leotiomyceta,dothideomyceta,Dothideomycetes,Dothideomycetes incertae sedis,Botryosphaeriales,Phyllostictaceae,Phyllosticta,Phyllosticta citriasiana	Phycit1_GeneCatalog_proteins_20140925.aa.fasta.gz	Phycit1_GeneCatalog_transcripts_20140925.nt.fasta.gz	N/A	Phycit1_GeneCatalog_proteins_20140925_IPR.tab.gz	Phycit1_GeneCatalog_proteins_20140925_KOG.tab.gz	Phycit1_GeneCatalog_proteins_20140925_KEGG.tab.gz	Phycit1_GeneCatalog_proteins_20140925_SigP.tab.gz
Pyrenophora tritici-repentis	Plant Pathogenic Fungi	Pyrtr1	45151	12141	49.65	1430.56	448.93	23316438	Pyrenophora tritici-repentis	root,cellular organisms,Opisthokonta,Dikarya,saccharomyceta,Pezizomycotina,leotiomyceta,dothideomyceta,Dothideomycetes,Pleosporomycetidae,Pleosporales,Pleosporineae,Pleosporaceae,Pyrenophora,Pyrenophora tritici-repentis	Pyrtr1_Pyrenophora_tritici_repentis_FIXED.fasta.gz	Pyrtr1_Pyrenophora_tritici_repentis_transcripts.fasta.gz	Pyrtr1_Pyrenophora_tritici_repentis_go.tab.gz	N/A	Pyrtr1_Pyrenophora_tritici_repentis_kog.tab.gz	Pyrtr1_Pyrenophora_tritici_repentis_kegg.tab.gz	Pyrtr1_Pyrenophora_tritici_repentis_signalp.tab.gz
Pyrenophora teres	Plant Pathogenic Fungi	Pyrtt1	861557	11799	53.72	1390.46	463.48	21067574	Pyrenophora teres f. teres	root,cellular organisms,Opisthokonta,Dikarya,saccharomyceta,Pezizomycotina,leotiomyceta,dothideomyceta,Dothideomycetes,Pleosporomycetidae,Pleosporales,Pleosporineae,Pleosporaceae,Pyrenophora,Pyrenophora teres,Pyrenophora teres f. teres,Pyrenophora teres f. teres 0-1	Pyrtt1_GeneCatalog_proteins_20110408.aa.fasta.gz	Pyrtt1_GeneCatalog_transcripts_20110408.nt.fasta.gz	Pyrtt1_GeneCatalog_proteins_20110408_GO.tab.gz	Pyrtt1_GeneCatalog_proteins_20110408_IPR.tab.gz	Pyrtt1_GeneCatalog_proteins_20110408_KOG.tab.gz	Pyrtt1_GeneCatalog_proteins_20110408_KEGG.tab.gz	Pyrtt1_GeneCatalog_proteins_20110408_SigP.tab.gz
Rhizoscyphus ericae	Endophytic and Mycorrhizal Fungi	Rhier1	1745343	16784	49.36	1478.87	422.99	29315638	Rhizoscyphus ericae UAMH 7357 v1.0	root,cellular organisms,Opisthokonta,Dikarya,saccharomyceta,Pezizomycotina,leotiomyceta,sordariomyceta,Leotiomycetes,Helotiales,Leotiaceae,Pezoloma,Pezoloma ericae species complex,Pezoloma ericae	Rhier1_GeneCatalog_proteins_20141012.aa.fasta.gz	Rhier1_GeneCatalog_transcripts_20141012.nt.fasta.gz	Rhier1_GeneCatalog_proteins_20141012_GO.tab.gz	Rhier1_GeneCatalog_proteins_20141012_IPR.tab.gz	Rhier1_GeneCatalog_proteins_20141012_KOG.tab.gz	Rhier1_GeneCatalog_proteins_20141012_KEGG.tab.gz	Rhier1_GeneCatalog_proteins_20141012_SigP.tab.gz
Sclerotinia sclerotiorum	Plant Pathogenic Fungi	Sclsc1	665079	14503	45.5	1091.54	362.82	21876677	Sclerotinia sclerotiorum v1.0	root,cellular organisms,Opisthokonta,Dikarya,saccharomyceta,Pezizomycotina,leotiomyceta,sordariomyceta,Leotiomycetes,Helotiales,Sclerotiniaceae,Sclerotinia,Sclerotinia sclerotiorum,Sclerotinia sclerotiorum 1980 UF-70	Sclsc1_GeneCatalog_proteins_20110903.aa.fasta.gz	Sclsc1_GeneCatalog_transcripts_20110903.nt.fasta.gz	N/A	Sclsc1_GeneCatalog_proteins_20110903_IPR.tab.gz	Sclsc1_GeneCatalog_proteins_20110903_KOG.tab.gz	Sclsc1_GeneCatalog_proteins_20110903_KEGG.tab.gz	Sclsc1_GeneCatalog_proteins_20110903_SigP.tab.gz
Septoria musiva	Plant Pathogenic Fungi	Sepmu1	692275	10233	53.25	1841.09	449.91	23236275 25733908	Septoria musiva SO2202 v1.0	root,cellular organisms,Opisthokonta,Dikarya,saccharomyceta,Pezizomycotina,leotiomyceta,dothideomyceta,Dothideomycetes,Dothideomycetidae,Mycosphaerellales,Mycosphaerellaceae,Sphaerulina,Sphaerulina musiva,Sphaerulina musiva SO2202	Sepmu1_GeneCatalog_proteins_20100915.aa.fasta.gz	Sepmu1_GeneCatalog_transcripts_20100915.nt.fasta.gz	Sepmu1_GeneCatalog_proteins_20100915_GO.tab.gz	Sepmu1_GeneCatalog_proteins_20100915_IPR.tab.gz	Sepmu1_GeneCatalog_proteins_20100915_KOG.tab.gz	Sepmu1_GeneCatalog_proteins_20100915_KEGG.tab.gz	Sepmu1_GeneCatalog_proteins_20100915_SigP.tab.gz
Septoria populicola	Plant Pathogenic Fungi	Seppo1	215467	9739	54.12	1408.15	449.33	23236275 25733908	Septoria populicola v1.0	root,cellular organisms,Opisthokonta,Dikarya,saccharomyceta,Pezizomycotina,leotiomyceta,dothideomyceta,Dothideomycetes,Dothideomycetidae,Mycosphaerellales,Mycosphaerellaceae,Sphaerulina,Sphaerulina populicola	Seppo1_GeneCatalog_proteins_20110720.aa.fasta.gz	Seppo1_GeneCatalog_transcripts_20110720.nt.fasta.gz	Seppo1_GeneCatalog_proteins_20110720_GO.tab.gz	Seppo1_GeneCatalog_proteins_20110720_IPR.tab.gz	Seppo1_GeneCatalog_proteins_20110720_KOG.tab.gz	Seppo1_GeneCatalog_proteins_20110720_KEGG.tab.gz	Seppo1_GeneCatalog_proteins_20110720_SigP.tab.gz
Setosphaeria turcica	Plant Pathogenic Fungi	Settu3	93612	12028	55.13	1490.24	452.22	23236275 23357949	Setosphaeria turcica Et28A v2.0	root,cellular organisms,Opisthokonta,Dikarya,saccharomyceta,Pezizomycotina,leotiomyceta,dothideomyceta,Dothideomycetes,Pleosporomycetidae,Pleosporales,Pleosporineae,Pleosporaceae,Exserohilum,Exserohilum turcicum	Settu3_GeneCatalog_proteins_20170818.aa.fasta.gz	Settu3_GeneCatalog_transcripts_20170818.nt.fasta.gz	Settu3_GeneCatalog_proteins_20170818_GO.tab.gz	Settu3_GeneCatalog_proteins_20170818_IPR.tab.gz	Settu3_GeneCatalog_proteins_20170818_KOG.tab.gz	Settu3_GeneCatalog_proteins_20170818_KEGG.tab.gz	Settu3_GeneCatalog_proteins_20170818_SigP.tab.gz
Stagonospora nodorum	Plant Pathogenic Fungi	Stano2	321614	12380	54.48	1318.52	423.62	18024570	Stagonospora nodorum SN15 v2.0	root,cellular organisms,Opisthokonta,Dikarya,saccharomyceta,Pezizomycotina,leotiomyceta,dothideomyceta,Dothideomycetes,Pleosporomycetidae,Pleosporales,Pleosporineae,Phaeosphaeriaceae,Parastagonospora,Parastagonospora nodorum,Parastagonospora nodorum SN15	Stano2_GeneCatalog_proteins_20110506.aa.fasta.gz	Stano2_GeneCatalog_transcripts_20110506.nt.fasta.gz	Stano2_GeneCatalog_proteins_20110506_GO.tab.gz	Stano2_GeneCatalog_proteins_20110506_IPR.tab.gz	Stano2_GeneCatalog_proteins_20110506_KOG.tab.gz	Stano2_GeneCatalog_proteins_20110506_KEGG.tab.gz	Stano2_GeneCatalog_proteins_20110506_SigP.tab.gz
Stagonospora sp.	Plant Pathogenic Fungi	Stasp1	765868	14430	53.04	1593.75	457.49	27434633	Stagonospora sp. SRC1lsM3a v1.0	root,cellular organisms,Opisthokonta,Dikarya,saccharomyceta,Pezizomycotina,leotiomyceta,dothideomyceta,Dothideomycetes,Pleosporomycetidae,Pleosporales,Massarineae,Massarinaceae,Stagonospora,unclassified Stagonospora,Stagonospora sp. SRC1lsM3a	Stasp1_GeneCatalog_proteins_20141004.aa.fasta.gz	Stasp1_GeneCatalog_transcripts_20141004.nt.fasta.gz	Stasp1_GeneCatalog_proteins_20141004_GO.tab.gz	Stasp1_GeneCatalog_proteins_20141004_IPR.tab.gz	Stasp1_GeneCatalog_proteins_20141004_KOG.tab.gz	Stasp1_GeneCatalog_proteins_20141004_KEGG.tab.gz	Stasp1_GeneCatalog_proteins_20141004_SigP.tab.gz
Stemphylium lycopersici	Plant Pathogenic Fungi	Stely1	183478	8997	54.96	1797.85	599.28	26404600	Stemphylium lycopersici CIDEFI-216	root,cellular organisms,Opisthokonta,Dikarya,saccharomyceta,Pezizomycotina,leotiomyceta,dothideomyceta,Dothideomycetes,Pleosporomycetidae,Pleosporales,Pleosporineae,Pleosporaceae,Stemphylium,Stemphylium lycopersici	Stely1_GeneCatalog_proteins_20170711.aa.fasta.gz	Stely1_GeneCatalog_transcripts_20170711.nt.fasta.gz	Stely1_GeneCatalog_proteins_20170711_GO.tab.gz	Stely1_GeneCatalog_proteins_20170711_IPR.tab.gz	Stely1_GeneCatalog_proteins_20170711_KOG.tab.gz	Stely1_GeneCatalog_proteins_20170711_KEGG.tab.gz	Stely1_GeneCatalog_proteins_20170711_SigP.tab.gz
Taphrina deformans	Plant Pathogenic Fungi	Tapde1_1	1097556	4609	51.49	1338.14	446.05	23631913	Taphrina deformans	root,cellular organisms,Opisthokonta,Dikarya,Taphrinomycotina,Taphrinomycetes,Taphrinales,Taphrinaceae,Taphrina,Taphrina deformans PYCC 5710	Tapde1_1_GeneCatalog_proteins_20130601.aa.fasta.gz	Tapde1_1_GeneCatalog_transcripts_20130601.nt.fasta.gz	Tapde1_1_GeneCatalog_proteins_20130601_GO.tab.gz	Tapde1_1_GeneCatalog_proteins_20130601_IPR.tab.gz	Tapde1_1_GeneCatalog_proteins_20130601_KOG.tab.gz	Tapde1_1_GeneCatalog_proteins_20130601_KEGG.tab.gz	Tapde1_1_GeneCatalog_proteins_20130601_SigP.tab.gz
Terfezia boudieri	Endophytic and Mycorrhizal Fungi	Terbo2	82571	12114	48.92	1378.67	387.59	30420746	Terfezia boudieri ATCC MYA-4762 v1.1	root,cellular organisms,Opisthokonta,Dikarya,saccharomyceta,Pezizomycotina,Pezizomycetes,Pezizales,Pezizaceae,Terfezia,Terfezia boudieri	Terbo2_GeneCatalog_proteins_20141124.aa.fasta.gz	Terbo2_GeneCatalog_transcripts_20141124.nt.fasta.gz	Terbo2_GeneCatalog_proteins_20141124_GO.tab.gz	Terbo2_GeneCatalog_proteins_20141124_IPR.tab.gz	Terbo2_GeneCatalog_proteins_20141124_KOG.tab.gz	Terbo2_GeneCatalog_proteins_20141124_KEGG.tab.gz	Terbo2_GeneCatalog_proteins_20141124_SigP.tab.gz
Trichoderma gamsii	Endophytic and Mycorrhizal Fungi	Trigam1	398673	10944	53.86	1511.61	503.87	26893428	Trichoderma gamsii T6085	root,cellular organisms,Opisthokonta,Dikarya,saccharomyceta,Pezizomycotina,leotiomyceta,sordariomyceta,Sordariomycetes,Hypocreomycetidae,Hypocreales,Hypocreaceae,Trichoderma,Trichoderma gamsii	Trigam1_GeneCatalog_proteins_20170914.aa.fasta.gz	Trigam1_GeneCatalog_transcripts_20170914.nt.fasta.gz	Trigam1_GeneCatalog_proteins_20170914_GO.tab.gz	Trigam1_GeneCatalog_proteins_20170914_IPR.tab.gz	Trigam1_GeneCatalog_proteins_20170914_KOG.tab.gz	Trigam1_GeneCatalog_proteins_20170914_KEGG.tab.gz	Trigam1_GeneCatalog_proteins_20170914_SigP.tab.gz
Tuber aestivum	Endophytic and Mycorrhizal Fungi	Tubae1	59557	9344	51.25	1931.07	454.6	30420746	Tuber aestivum var. urcinatum v1.0	root,cellular organisms,Opisthokonta,Dikarya,saccharomyceta,Pezizomycotina,Pezizomycetes,Pezizales,Tuberaceae,Tuber aestivum	Tubae1_GeneCatalog_proteins_20160304.aa.fasta.gz	Tubae1_GeneCatalog_transcripts_20160304.nt.fasta.gz	Tubae1_GeneCatalog_proteins_20160304_GO.tab.gz	Tubae1_GeneCatalog_proteins_20160304_IPR.tab.gz	Tubae1_GeneCatalog_proteins_20160304_KOG.tab.gz	Tubae1_GeneCatalog_proteins_20160304_KEGG.tab.gz	Tubae1_GeneCatalog_proteins_20160304_SigP.tab.gz
Tuber borchii	Endophytic and Mycorrhizal Fungi	Tubbor1	42251	12346	50	1309.27	379.36	29930051	Tuber borchii Tbo3840 v1.0	root,cellular organisms,Opisthokonta,Dikarya,saccharomyceta,Pezizomycotina,Pezizomycetes,Pezizales,Tuberaceae,Tuber borchii	Tubbor1_GeneCatalog_proteins_20160610.aa.fasta.gz	Tubbor1_GeneCatalog_transcripts_20160610.nt.fasta.gz	Tubbor1_GeneCatalog_proteins_20160610_GO.tab.gz	Tubbor1_GeneCatalog_proteins_20160610_IPR.tab.gz	Tubbor1_GeneCatalog_proteins_20160610_KOG.tab.gz	Tubbor1_GeneCatalog_proteins_20160610_KEGG.tab.gz	Tubbor1_GeneCatalog_proteins_20160610_SigP.tab.gz
Tuber magnatum	Endophytic and Mycorrhizal Fungi	Tubma1	42249	9433	51.31	1358.87	406.91	30420746	Tuber magnatum v1.0	root,cellular organisms,Opisthokonta,Dikarya,saccharomyceta,Pezizomycotina,Pezizomycetes,Pezizales,Tuberaceae,Tuber magnatum	Tubma1_GeneCatalog_proteins_20140328.aa.fasta.gz	Tubma1_GeneCatalog_transcripts_20140328.nt.fasta.gz	Tubma1_GeneCatalog_proteins_20140328_GO.tab.gz	Tubma1_GeneCatalog_proteins_20140328_IPR.tab.gz	Tubma1_GeneCatalog_proteins_20140328_KOG.tab.gz	Tubma1_GeneCatalog_proteins_20140328_KEGG.tab.gz	Tubma1_GeneCatalog_proteins_20140328_SigP.tab.gz
Tuber melanosporum	Endophytic and Mycorrhizal Fungi	Tubme1v2	656061	10058	50.5	1459.2	415.66	20348908 30420746	Tuber melanosporum Mel28 v1.2	root,cellular organisms,Opisthokonta,Dikarya,saccharomyceta,Pezizomycotina,Pezizomycetes,Pezizales,Tuberaceae,Tuber melanosporum Mel28	Tubme1v2_GeneCatalog_proteins_20160215.aa.fasta.gz	Tubme1v2_GeneCatalog_transcripts_20160215.nt.fasta.gz	Tubme1v2_GeneCatalog_proteins_20160215_GO.tab.gz	Tubme1v2_GeneCatalog_proteins_20160215_IPR.tab.gz	Tubme1v2_GeneCatalog_proteins_20160215_KOG.tab.gz	Tubme1v2_GeneCatalog_proteins_20160215_KEGG.tab.gz	Tubme1v2_GeneCatalog_proteins_20160215_SigP.tab.gz
Venturia inaequalis	Plant Pathogenic Fungi	Venin1	5025	13233	51.61	1326.31	442.1	28464870	Venturia inaequalis	root,cellular organisms,Opisthokonta,Dikarya,saccharomyceta,Pezizomycotina,leotiomyceta,dothideomyceta,Dothideomycetes,Pleosporomycetidae,Venturiales,Venturiaceae,Venturia,Venturia inaequalis	Venin1_GeneCatalog_proteins_20141010.aa.fasta.gz	Venin1_GeneCatalog_transcripts_20141010.nt.fasta.gz	Venin1_GeneCatalog_proteins_20141010_GO.tab.gz	Venin1_GeneCatalog_proteins_20141010_IPR.tab.gz	Venin1_GeneCatalog_proteins_20141010_KOG.tab.gz	Venin1_GeneCatalog_proteins_20141010_KEGG.tab.gz	Venin1_GeneCatalog_proteins_20141010_SigP.tab.gz
Venturia pirina	Plant Pathogenic Fungi	Venpi1	415593	11890	51.5	1374.66	458.22	28464870 24965097	Venturia pirina	root,cellular organisms,Opisthokonta,Dikarya,saccharomyceta,Pezizomycotina,leotiomyceta,dothideomyceta,Dothideomycetes,Pleosporomycetidae,Venturiales,Venturiaceae,Venturia,Venturia pyrina	Venpi1_GeneCatalog_proteins_20150407.aa.fasta.gz	Venpi1_GeneCatalog_transcripts_20150407.nt.fasta.gz	Venpi1_GeneCatalog_proteins_20150407_GO.tab.gz	Venpi1_GeneCatalog_proteins_20150407_IPR.tab.gz	Venpi1_GeneCatalog_proteins_20150407_KOG.tab.gz	Venpi1_GeneCatalog_proteins_20150407_KEGG.tab.gz	Venpi1_GeneCatalog_proteins_20150407_SigP.tab.gz
Verticillium alfalfae	Plant Pathogenic Fungi	Veral1	27335	10221	59.09	1357.36	437.98	21829347	Verticillium alfalfae VaMs.102	root,cellular organisms,Opisthokonta,Dikarya,saccharomyceta,Pezizomycotina,leotiomyceta,sordariomyceta,Sordariomycetes,Hypocreomycetidae,Glomerellales,Plectosphaerellaceae,Verticillium,Verticillium albo-atrum	Veral1_GeneCatalog_proteins_20131030.aa.fasta.gz	Veral1_GeneCatalog_transcripts_20131030.nt.fasta.gz	Veral1_GeneCatalog_proteins_20131030_GO.tab.gz	Veral1_GeneCatalog_proteins_20131030_IPR.tab.gz	Veral1_GeneCatalog_proteins_20131030_KOG.tab.gz	Veral1_GeneCatalog_proteins_20131030_KEGG.tab.gz	Veral1_GeneCatalog_proteins_20131030_SigP.tab.gz
Verticillium dahliae	Plant Pathogenic Fungi	Verda1	27337	10535	59.43	1495.43	473.62	21829347	Verticillium dahliae VdLs.17	root,cellular organisms,Opisthokonta,Dikarya,saccharomyceta,Pezizomycotina,leotiomyceta,sordariomyceta,Sordariomycetes,Hypocreomycetidae,Glomerellales,Plectosphaerellaceae,Verticillium,Verticillium dahliae	Verda1_GeneCatalog_proteins_20110524.aa.fasta.gz	Verda1_GeneCatalog_transcripts_20110524.nt.fasta.gz	Verda1_GeneCatalog_proteins_20110524_GO.tab.gz	Verda1_GeneCatalog_proteins_20110524_IPR.tab.gz	Verda1_GeneCatalog_proteins_20110524_KOG.tab.gz	Verda1_GeneCatalog_proteins_20110524_KEGG.tab.gz	Verda1_GeneCatalog_proteins_20110524_SigP.tab.gz
Xylona heveae	Endophytic and Mycorrhizal Fungi	Xylhe1	1328760	8205	50.43	1735.24	489.13	26693682	Xylona heveae TC161 v1.0	root,cellular organisms,Opisthokonta,Dikarya,saccharomyceta,Pezizomycotina,leotiomyceta,Xylonomycetes,Xylonales,Xylonaceae,Xylona,Xylona heveae,Xylona heveae TC161	Xylhe1_GeneCatalog_proteins_20130827.aa.fasta.gz	Xylhe1_GeneCatalog_transcripts_20130827.nt.fasta.gz	Xylhe1_GeneCatalog_proteins_20130827_GO.tab.gz	Xylhe1_GeneCatalog_proteins_20130827_IPR.tab.gz	Xylhe1_GeneCatalog_proteins_20130827_KOG.tab.gz	Xylhe1_GeneCatalog_proteins_20130827_KEGG.tab.gz	Xylhe1_GeneCatalog_proteins_20130827_SigP.tab.gz
Zymoseptoria ardabiliae	Plant Pathogenic Fungi	Zymar1	985147	10788	56.25	1445.83	481.94	22711811 21994252	Zymoseptoria ardabiliae STIR04_1.1.1	root,cellular organisms,Opisthokonta,Dikarya,saccharomyceta,Pezizomycotina,leotiomyceta,dothideomyceta,Dothideomycetes,Dothideomycetidae,Mycosphaerellales,Mycosphaerellaceae,Zymoseptoria,Zymoseptoria ardabiliae,Zymoseptoria ardabiliae STIR04_1.1.1	Zymar1_GeneCatalog_proteins_20141012.aa.fasta.gz	Zymar1_GeneCatalog_transcripts_20141012.nt.fasta.gz	Zymar1_GeneCatalog_proteins_20141012_GO.tab.gz	Zymar1_GeneCatalog_proteins_20141012_IPR.tab.gz	Zymar1_GeneCatalog_proteins_20141012_KOG.tab.gz	Zymar1_GeneCatalog_proteins_20141012_KEGG.tab.gz	Zymar1_GeneCatalog_proteins_20141012_SigP.tab.gz
Zymoseptoria brevis	Plant Pathogenic Fungi	Zymbr1	1047168	10566	55.86	1462.86	487.62	25917918	Zymoseptoria brevis Zb18110	root,cellular organisms,Opisthokonta,Dikarya,saccharomyceta,Pezizomycotina,leotiomyceta,dothideomyceta,Dothideomycetes,Dothideomycetidae,Mycosphaerellales,Mycosphaerellaceae,Zymoseptoria,Zymoseptoria brevis	Zymbr1_GeneCatalog_proteins_20170711.aa.fasta.gz	Zymbr1_GeneCatalog_transcripts_20170711.nt.fasta.gz	Zymbr1_GeneCatalog_proteins_20170711_GO.tab.gz	Zymbr1_GeneCatalog_proteins_20170711_IPR.tab.gz	Zymbr1_GeneCatalog_proteins_20170711_KOG.tab.gz	Zymbr1_GeneCatalog_proteins_20170711_KEGG.tab.gz	Zymbr1_GeneCatalog_proteins_20170711_SigP.tab.gz
Zymoseptoria pseudotritici	Plant Pathogenic Fungi	Zymps1	985140	11044	55.92	1464	488	22711811 21994252	Zymoseptoria pseudotritici STIR04_2.2.1	root,cellular organisms,Opisthokonta,Dikarya,saccharomyceta,Pezizomycotina,leotiomyceta,dothideomyceta,Dothideomycetes,Dothideomycetidae,Mycosphaerellales,Mycosphaerellaceae,Zymoseptoria,Zymoseptoria pseudotritici,Zymoseptoria pseudotritici STIR04_2.2.1	Zymps1_GeneCatalog_proteins_20141012.aa.fasta.gz	Zymps1_GeneCatalog_transcripts_20141012.nt.fasta.gz	Zymps1_GeneCatalog_proteins_20141012_GO.tab.gz	Zymps1_GeneCatalog_proteins_20141012_IPR.tab.gz	Zymps1_GeneCatalog_proteins_20141012_KOG.tab.gz	Zymps1_GeneCatalog_proteins_20141012_KEGG.tab.gz	Zymps1_GeneCatalog_proteins_20141012_SigP.tab.gz

## Sheet: TableS2
Table S2. Distribution of orthologous groups in each Ascomycota species.
JGI Portal	Species Group	Total orthogroups	Core	Group-Specific	Accessory	Core %	Group-Specific %	Accessory %
Altbr1	P	8600	7106	492	1002	0.8263	0.0572	0.1165
Ascra1	P	8526	7461	351	714	0.8751	0.0412	0.0837
Ascsa1	NP	8465	7295	315	855	0.8618	0.0372	0.101
Beaba1	NP	7905	7277	39	589	0.9206	0.0049	0.0745
Blugr2	P	6155	5145	949	61	0.8359	0.1542	0.0099
Blugra1	P	5662	5007	478	177	0.8843	0.0844	0.0313
BlugrR1_1	P	6214	5157	947	110	0.8299	0.1524	0.0177
Botci1	P	13341	7590	715	5036	0.5689	0.0536	0.3775
Botdo1_1	P	10293	7602	860	1831	0.7386	0.0836	0.1779
Cadsp1	NP	12828	9360	798	2670	0.7297	0.0622	0.2081
Cenge3	NP	9765	8082	168	1515	0.8276	0.0172	0.1551
Chove1	NP	10685	6876	1468	2341	0.6435	0.1374	0.2191
Clafu1	P	10183	7222	1366	1595	0.7092	0.1341	0.1566
Cocca1	P	10434	7912	1799	723	0.7583	0.1724	0.0693
CocheC4_1	P	10114	7978	2080	56	0.7888	0.2057	0.0055
CocheC5_3	P	10104	8013	2049	42	0.7931	0.2028	0.0042
Coclu2	P	9792	7873	676	1243	0.804	0.069	0.1269
Cocmi1	P	9690	7844	1368	478	0.8095	0.1412	0.0493
Cocsa1	P	9510	7861	1234	415	0.8266	0.1298	0.0436
Cocvi1	P	10307	7966	1829	512	0.7729	0.1775	0.0497
Colch1	P	7514	7122	314	78	0.9478	0.0418	0.0104
Colfi1	P	9584	8006	1287	291	0.8354	0.1343	0.0304
Colgr1	P	9079	7752	643	684	0.8538	0.0708	0.0753
Colin1	P	8151	7400	541	210	0.9079	0.0664	0.0258
Colny1	P	9916	8091	1432	393	0.816	0.1444	0.0396
Color1	P	10794	8007	1284	1503	0.7418	0.119	0.1392
Colorb1	P	9677	7772	647	1258	0.8031	0.0669	0.13
Colsa1	P	9624	7977	1215	432	0.8289	0.1262	0.0449
Colsi1	P	9621	8009	1350	262	0.8324	0.1403	0.0272
Colto1	P	8545	7577	699	269	0.8867	0.0818	0.0315
Corca1	P	12058	8653	389	3016	0.7176	0.0323	0.2501
DalEC12_1	NP	8717	7677	377	663	0.8807	0.0432	0.0761
Diaam1	P	7888	7160	175	553	0.9077	0.0222	0.0701
Dipse1	P	7198	6491	461	246	0.9018	0.064	0.0342
Dotse1	P	10096	7115	1237	1744	0.7047	0.1225	0.1727
Erynec1	P	5017	4731	105	181	0.943	0.0209	0.0361
Eutla1	P	8105	7415	118	572	0.9149	0.0146	0.0706
Fusfu1	P	9965	8381	1264	320	0.841	0.1268	0.0321
Fusgr1	P	9857	7957	991	909	0.8072	0.1005	0.0922
Fusox2	P	12216	9109	1441	1666	0.7457	0.118	0.1364
Fusps1	P	9308	7870	987	451	0.8455	0.106	0.0485
Fusve2	P	10898	8512	1444	942	0.7811	0.1325	0.0864
Gaegr1	P	11128	7583	788	2757	0.6814	0.0708	0.2478
Grocl1	P	6950	6340	120	490	0.9122	0.0173	0.0705
HypCI4A_1	NP	8975	7752	391	832	0.8637	0.0436	0.0927
HypCO275_1	NP	9204	7883	881	440	0.8565	0.0957	0.0478
HypEC38_3	NP	9460	7892	879	689	0.8342	0.0929	0.0728
Lepmu1	P	10790	7274	407	3109	0.6741	0.0377	0.2881
Macph1	P	9787	7437	748	1602	0.7599	0.0764	0.1637
Maggr1	P	8698	7330	301	1067	0.8427	0.0346	0.1227
Magpo1	P	9566	6989	749	1828	0.7306	0.0783	0.1911
Melbi2	NP	11840	8610	1274	1956	0.7272	0.1076	0.1652
Melva1	NP	11940	8812	1349	1779	0.738	0.113	0.149
Micbo1	NP	9609	7843	45	1721	0.8162	0.0047	0.1791
Morco1	NP	9459	6280	664	2515	0.6639	0.0702	0.2659
Mycfi2	P	10474	7114	718	2642	0.6792	0.0686	0.2522
Mycgr3	P	8706	6683	1284	739	0.7676	0.1475	0.0849
Necha2	P	9345	8188	576	581	0.8762	0.0616	0.0622
Neodi1	P	8797	7896	362	539	0.8976	0.0412	0.0613
Neopa1	P	7444	6702	535	207	0.9003	0.0719	0.0278
Oidma1	NP	10088	8189	380	1519	0.8118	0.0377	0.1506
Ophpic1	P	7383	6642	142	599	0.8996	0.0192	0.0811
Perma1	NP	11747	9259	90	2398	0.7882	0.0077	0.2041
Phaal1	P	6699	6347	122	230	0.9475	0.0182	0.0343
Phach1	P	5815	5457	37	321	0.9384	0.0064	0.0552
Phisc1	NP	11781	8773	686	2322	0.7447	0.0582	0.1971
Phycit1	P	9924	6885	232	2807	0.6938	0.0234	0.2828
Pyrtr1	P	9672	7783	964	925	0.8047	0.0997	0.0956
Pyrtt1	P	9101	7781	951	369	0.855	0.1045	0.0405
Rhier1	NP	11561	8361	1136	2064	0.7232	0.0983	0.1785
Sclsc1	P	11998	7371	691	3936	0.6144	0.0576	0.3281
Sepmu1	P	8671	6717	1214	740	0.7747	0.14	0.0853
Seppo1	P	8318	6553	1212	553	0.7878	0.1457	0.0665
Settu3	P	9663	7807	727	1129	0.8079	0.0752	0.1168
Stano2	P	9934	7746	518	1670	0.7797	0.0521	0.1681
Stasp1	P	10303	8442	643	1218	0.8194	0.0624	0.1182
Stely1	P	7223	6606	444	173	0.9146	0.0615	0.024
Tapde1_1	P	4233	3699	17	517	0.8738	0.004	0.1221
Terbo2	NP	8743	6145	317	2281	0.7028	0.0363	0.2609
Trigam1	NP	8063	7424	53	586	0.9207	0.0066	0.0727
Tubae1	NP	7411	5600	1146	665	0.7556	0.1546	0.0897
Tubbor1	NP	8812	5944	1330	1538	0.6745	0.1509	0.1745
Tubma1	NP	7494	5649	1327	518	0.7538	0.1771	0.0691
Tubme1v2	NP	7699	5735	1476	488	0.7449	0.1917	0.0634
Venin1	P	10197	7301	1307	1589	0.716	0.1282	0.1558
Venpi1	P	9648	7009	1294	1345	0.7265	0.1341	0.1394
Veral1	P	7992	7021	592	379	0.8785	0.0741	0.0474
Verda1	P	8336	7292	592	452	0.8748	0.071	0.0542
Xylhe1	NP	7299	6321	40	938	0.866	0.0055	0.1285
Zymar1	P	8589	6819	1535	235	0.7939	0.1787	0.0274
Zymbr1	P	8514	6823	1502	189	0.8014	0.1764	0.0222
Zymps1	P	8716	6875	1631	210	0.7888	0.1871	0.0241
					Avg:	0.805	0.087	0.108
					Stdev:	0.081	0.054	0.08

## Sheet: TableS3
Table S3. Wilcox test p-values to compare GC content and protein sequence length between core and group-specific, and between group-specific and accessory orthogroups
JGI Portal	core-gs-gc	gs-acc-gc	core-gs-len	gs-acc-len
Altbr1	9.62e-14	0.999927	3.08e-31	1.01e-48
Ascra1	5.72e-12	1	1.26e-29	1.99e-29
Ascsa1	3.59e-07	1	3.51e-17	1.82e-36
Beaba1	3.74e-05	0.987736	0.00012988	1.73e-10
Blugr2	1.63e-52	0.789733	1.1e-170	2.21e-22
Blugra1	3.04e-71	1	5.4e-85	2.45e-38
BlugrR1_1	1.32e-42	0.976658	1.56e-165	1.11e-34
Botci1	0.00342961	5.04e-05	1.47e-49	1.1e-239
Botdo1_1	0.998972	1	1.52e-67	1.27e-71
Cadsp1	0.00012316	0.980324	1.04e-64	1.36e-50
Cenge3	4.45e-38	1	1.27e-33	0.948412
Chove1	1.73e-12	2.09e-52	1.06e-26	1.6e-81
Clafu1	1	2.03e-49	1.24e-108	8.25e-205
Cocca1	5.77e-05	1.17e-05	0	6.48e-87
CocheC4_1	3.78e-26	0.0410175	0	1.77e-10
CocheC5_3	6.31e-29	0.201326	0	2.32e-09
Coclu2	2.44e-07	0.564215	1.13e-127	6.15e-109
Cocmi1	2.64e-08	0.849495	0	1.36e-28
Cocsa1	2.31e-20	1.68e-05	0	4.37e-21
Cocvi1	1.41e-06	0.00016753	0	5.72e-47
Colch1	0.222638	3.37e-08	2.84e-54	1.65e-13
Colfi1	1.13e-11	0.998377	1.26e-203	2.64e-26
Colgr1	0.668056	7.87e-12	1.59e-80	6.27e-108
Colin1	2.13e-13	3.24e-05	3.84e-98	1.16e-52
Colny1	3.77e-09	0.1723	6.97e-247	2.22e-33
Color1	1.09e-11	0.886334	3.4e-234	1.45e-131
Colorb1	0.444726	2.73e-17	5.55e-87	1.49e-76
Colsa1	9.34e-12	0.906644	8.39e-189	9.26e-38
Colsi1	3.32e-08	0.822827	2.1e-224	2.55e-24
Colto1	0.0265869	0.00123021	1.04e-86	8.99e-29
Corca1	4.95e-23	1	8.15e-32	9.35e-55
DalEC12_1	0.0151233	6.58e-18	1.2e-52	4.05e-39
Diaam1	0.92412	0.235691	1.07e-18	6.36e-05
Dipse1	1	0.00063134	3.72e-35	1.46e-11
Dotse1	1	2.23e-08	3.77e-97	2.89e-223
Erynec1	1	5.23e-16	1.61e-85	2.02e-15
Eutla1	0.539392	0.220422	3.72e-08	3.51e-08
Fusfu1	9.9e-17	0.896864	3.27e-156	2.11e-46
Fusgr1	4.98e-17	1.25e-05	6.78e-158	3.39e-106
Fusox2	0.00015677	1	4e-205	2.02e-297
Fusps1	5.3e-18	5.62e-11	8.55e-135	3.98e-121
Fusve2	0.238367	0.328051	2.53e-258	1.75e-139
Gaegr1	0.999986	2.17e-08	1.1e-78	1.67e-179
Grocl1	1.41e-11	0.995108	0.00022228	5.38e-31
HypCI4A_1	0.848619	1.42e-19	2.72e-66	2.26e-29
HypCO275_1	2.53e-12	5.73e-27	5.09e-186	1.45e-54
HypEC38_3	3.95e-13	7.19e-27	1.55e-186	2.25e-51
Lepmu1	7.3e-14	0.920844	5.19e-34	2.64e-132
Macph1	0.809664	1.38e-65	7.29e-66	2.12e-94
Maggr1	0.915502	0.00020682	1.1e-20	2.47e-39
Magpo1	0.704066	4.56e-13	2.63e-63	1.08e-73
Melbi2	1.28e-06	1	6.39e-78	2.25e-90
Melva1	0.00051829	1	1.52e-93	6.13e-127
Micbo1	0.0929251	0.346997	1.19e-11	5.27e-06
Morco1	5.76e-05	0.200187	5.55e-05	1.44e-99
Mycfi2	0.993136	2.07e-08	6.31e-12	1.31e-72
Mycgr3	1	2.23e-14	2.2e-38	4.52e-157
Necha2	0.131464	0.691148	1.95e-22	6.26e-54
Neodi1	9.26e-05	0.999999	4.99e-26	8.03e-38
Neopa1	1	0.00162083	8.17e-60	1.88e-10
Oidma1	3.51e-10	0.999994	3.39e-30	1.05e-57
Ophpic1	4.66e-09	0.20173	0.0592175	1.89e-26
Perma1	1.04e-06	0.862909	3.23e-17	0.0005356
Phaal1	0.175557	0.904659	7.89e-11	6.93e-08
Phach1	0.846759	0.330582	1.5e-06	0.421096
Phisc1	0.203718	0.88854	9.53e-63	1.52e-53
Phycit1	0.0554001	0.00087889	1.22e-06	1.47e-56
Pyrtr1	1.12e-67	2.47e-73	4.58e-104	1.11e-159
Pyrtt1	2.45e-24	0.0200022	1.39e-106	3.6e-63
Rhier1	0.00252707	1	2.74e-81	2.57e-119
Sclsc1	0.583726	1.45e-22	2.6e-62	3.69e-237
Sepmu1	0.493799	1.23e-07	5.89e-135	1.1e-105
Seppo1	0.0182121	0.786096	2.84e-136	1.65e-44
Settu3	1.78e-48	1	2.53e-96	3.32e-69
Stano2	0.0032314	0.924112	1.6e-51	1.97e-127
Stasp1	9.49e-05	0.463871	4.82e-72	3.39e-55
Stely1	6.68e-14	0.103756	5.23e-37	1.7e-29
Tapde1_1	0.935361	0.445612	0.0174403	0.0303327
Terbo2	9.34e-21	0.999999	4.46e-10	5.27e-10
Trigam1	7.39e-09	1	1.82e-09	4.42e-11
Tubae1	0.477408	6.42e-06	8.54e-54	3.37e-35
Tubbor1	0.00694692	7.49e-56	3e-81	1.4e-88
Tubma1	0.0390437	0.0189283	4.2e-128	1.22e-60
Tubme1v2	0.565342	5.69e-12	1.12e-175	4.04e-27
Venin1	0.999942	5.59e-19	1.31e-119	1.19e-200
Venpi1	1	1	1.53e-102	1.09e-137
Veral1	7.04e-07	0.996926	3.74e-50	7.35e-39
Verda1	5.21e-07	8.24e-06	5.22e-53	7.19e-57
Xylhe1	3.3e-07	0.148852	0.00012917	7.1e-10
Zymar1	1	0.110574	8.12e-152	1.26e-36
Zymbr1	1	0.236141	1.65e-120	6.75e-44
Zymps1	1	0.061457	5.7e-126	9.69e-39

## Sheet: Table4
Table S4. Statistically enriched functional terms in group-specific orthogroups vx. core orthogroups	Statistically enriched functional terms in group-specific orthogroups vx. core orthogroups
Portal	Group	Term	Group-Specific Obs	Group-Specific Total	Core Obs	Core Total	P-val	Adj. P-val	Term Description
BlugrR1_1	Plant Pathogenic Fungi	GO:0004540	39	947	3	5157	1.05703e-57	1.45342e-54	ribonuclease activity
Blugr2	Plant Pathogenic Fungi	GO:0004540	38	949	3	5145	9.21964e-56	6.32006e-53	ribonuclease activity
Blugra1	Plant Pathogenic Fungi	GO:0004540	21	478	3	5007	3.8103e-32	5.15152e-29	ribonuclease activity
BlugrR1_1	Plant Pathogenic Fungi	GO:0004713	15	947	3	5157	5.37808e-17	3.69743e-14	protein-tyrosine kinase activity
Blugr2	Plant Pathogenic Fungi	GO:0004713	15	949	4	5145	3.62211e-15	1.6553e-12	protein-tyrosine kinase activity
Erynec1	Plant Pathogenic Fungi	GO:0004540	4	105	5	4731	5.47622e-06	0.00370466	ribonuclease activity
Erynec1	Plant Pathogenic Fungi	GO:0015074	4	105	5	4731	5.47622e-06	0.00370466	DNA integration
Chove1	Endophytic and Mycorrhizal Fungi	GO:0004523	6	1468	3	6876	5.5106e-05	0.00757457	ribonuclease H activity
Dotse1	Plant Pathogenic Fungi	GO:0004308	14	1237	22	7115	4.60293e-05	0.0239966	exo-alpha-sialidase activity
Zymps1	Plant Pathogenic Fungi	GO:0004308	23	1631	39	6875	9.41565e-05	0.0497147	exo-alpha-sialidase activity
BlugrR1_1	Plant Pathogenic Fungi	IPR008266	15	947	3	5157	5.37808e-17	2.91223e-14	Tyrosine protein kinase, active site
Blugr2	Plant Pathogenic Fungi	IPR008266	15	949	4	5145	3.62211e-15	1.96545e-12	Tyrosine protein kinase, active site
Necha2	Plant Pathogenic Fungi	IPR003014	10	576	5	8188	5.3945e-12	1.26995e-09	N/apple PAN
Fusgr1	Plant Pathogenic Fungi	IPR003609	9	991	3	7957	2.70355e-10	4.29972e-08	Apple-like
Fusgr1	Plant Pathogenic Fungi	IPR003014	11	991	6	7957	4.89008e-10	7.47806e-08	N/apple PAN
Zymps1	Plant Pathogenic Fungi	IPR003014	13	1631	5	6875	4.7375e-10	8.71248e-08	N/apple PAN
Tubbor1	Endophytic and Mycorrhizal Fungi	IPR001810	29	1330	37	5944	1.40886e-08	1.48359e-06	Cyclin-like F-box
Fusox2	Plant Pathogenic Fungi	IPR003014	12	1441	8	9109	1.06075e-08	1.65191e-06	N/apple PAN
Fusve2	Plant Pathogenic Fungi	IPR003609	11	1444	6	8512	1.16391e-08	1.74845e-06	Apple-like
Chove1	Endophytic and Mycorrhizal Fungi	IPR001810	29	1468	40	6876	2.75092e-08	3.04301e-06	Cyclin-like F-box
Fusve2	Plant Pathogenic Fungi	IPR003014	12	1444	8	8512	2.25733e-08	3.26991e-06	N/apple PAN
Fusox2	Plant Pathogenic Fungi	IPR003609	9	1441	4	9109	2.48618e-08	3.72835e-06	Apple-like
Fusfu1	Plant Pathogenic Fungi	IPR003014	10	1264	6	8381	4.33968e-08	6.52559e-06	N/apple PAN
Fusps1	Plant Pathogenic Fungi	IPR003609	10	987	7	7870	3.25626e-08	8.06003e-06	Apple-like
Chove1	Endophytic and Mycorrhizal Fungi	IPR002156	6	1468	1	6876	1.08533e-07	1.16627e-05	RNase H
Morco1	Endophytic and Mycorrhizal Fungi	IPR001810	22	664	52	6280	7.52418e-08	1.59095e-05	Cyclin-like F-box
Tubae1	Endophytic and Mycorrhizal Fungi	IPR001810	27	1146	42	5600	3.53597e-07	4.07413e-05	Cyclin-like F-box
Rhier1	Endophytic and Mycorrhizal Fungi	IPR010730	24	1136	50	8361	2.03058e-07	6.15422e-05	Heterokaryon incompatibility
Zymps1	Plant Pathogenic Fungi	IPR003609	9	1631	4	6875	7.21935e-07	0.000126732	Apple-like
Clafu1	Plant Pathogenic Fungi	IPR001810	28	1366	51	7222	1.01963e-06	0.000127487	Cyclin-like F-box
Erynec1	Plant Pathogenic Fungi	IPR012337	8	105	25	4731	1.07511e-07	0.000146789	Polynucleotidyl transferase, Ribonuclease H fold
Erynec1	Plant Pathogenic Fungi	IPR016191	4	105	2	4731	1.47547e-07	0.000151088	Ribonuclease/ribotoxin
Fusfu1	Plant Pathogenic Fungi	IPR003609	8	1264	5	8381	1.30652e-06	0.000189446	Apple-like
Colfi1	Plant Pathogenic Fungi	IPR029226	5	1287	1	8006	7.76981e-07	0.000234511	Ecp2 effector protein
Colny1	Plant Pathogenic Fungi	IPR029226	5	1432	1	8091	1.24105e-06	0.000245346	Ecp2 effector protein
Colsi1	Plant Pathogenic Fungi	IPR029226	5	1350	1	8009	9.78852e-07	0.000264805	Ecp2 effector protein
Mycgr3	Plant Pathogenic Fungi	IPR003014	8	1284	4	6683	1.50179e-06	0.000271623	N/apple PAN
Tubma1	Endophytic and Mycorrhizal Fungi	IPR001810	23	1327	32	5649	3.9245e-06	0.000417382	Cyclin-like F-box
Zymar1	Plant Pathogenic Fungi	IPR011333	15	1535	15	6819	2.67634e-06	0.000427879	BTB/POZ fold
Magpo1	Plant Pathogenic Fungi	IPR011058	6	749	3	6989	1.14466e-06	0.000674586	Cyanovirin-N
Zymar1	Plant Pathogenic Fungi	IPR003014	8	1535	4	6819	4.7648e-06	0.000731301	N/apple PAN
Neodi1	Plant Pathogenic Fungi	IPR003609	4	362	2	7896	2.69422e-06	0.000916752	Apple-like
Mycgr3	Plant Pathogenic Fungi	IPR001810	24	1284	43	6683	5.73471e-06	0.000972392	Cyclin-like F-box
Zymar1	Plant Pathogenic Fungi	IPR003609	7	1535	3	6819	6.98089e-06	0.00103022	Apple-like
Tubme1v2	Endophytic and Mycorrhizal Fungi	IPR001810	27	1476	40	5735	9.70067e-06	0.00121182	Cyclin-like F-box
Melva1	Endophytic and Mycorrhizal Fungi	IPR010730	27	1349	66	8812	6.93345e-06	0.00126346	Heterokaryon incompatibility
Ophpic1	Plant Pathogenic Fungi	IPR011058	3	142	1	6642	1.56955e-06	0.00150802	Cyanovirin-N
Gaegr1	Plant Pathogenic Fungi	IPR011058	6	788	4	7583	4.94129e-06	0.00211377	Cyanovirin-N
Zymps1	Plant Pathogenic Fungi	IPR011333	16	1631	19	6875	1.99093e-05	0.00334303	BTB/POZ fold
Tubma1	Endophytic and Mycorrhizal Fungi	IPR002110	26	1327	45	5649	4.00045e-05	0.00413304	Ankyrin
Erynec1	Plant Pathogenic Fungi	IPR001584	4	105	5	4731	5.47622e-06	0.00448612	Integrase, catalytic core
Cenge3	Endophytic and Mycorrhizal Fungi	IPR002110	11	168	93	8082	4.832e-06	0.00464597	Ankyrin
Tubbor1	Endophytic and Mycorrhizal Fungi	IPR020683	27	1330	51	5944	5.4604e-05	0.00562769	Ankyrin repeat-containing domain
Chove1	Endophytic and Mycorrhizal Fungi	IPR009057	23	1468	42	6876	5.93208e-05	0.00619737	Homeodomain-like
Colsa1	Plant Pathogenic Fungi	IPR029226	5	1215	2	7977	1.68528e-05	0.0066348	Ecp2 effector protein
Oidma1	Endophytic and Mycorrhizal Fungi	IPR010730	9	380	31	8189	1.87879e-05	0.00674484	Heterokaryon incompatibility
Erynec1	Plant Pathogenic Fungi	IPR001878	5	105	13	4731	1.2037e-05	0.00821728	Zn-finger, CCHC type
Tubbor1	Endophytic and Mycorrhizal Fungi	IPR002110	25	1330	47	5944	9.41331e-05	0.0094996	Ankyrin
Pyrtt1	Plant Pathogenic Fungi	IPR001878	8	951	9	7781	1.96865e-05	0.010971	Zn-finger, CCHC type
Colch1	Plant Pathogenic Fungi	IPR029226	3	314	1	7122	1.36919e-05	0.0109946	Ecp2 effector protein
Melbi2	Endophytic and Mycorrhizal Fungi	IPR010730	17	1274	37	8610	5.69482e-05	0.0133426	Heterokaryon incompatibility
Chove1	Endophytic and Mycorrhizal Fungi	IPR002110	33	1468	77	6876	0.000191744	0.0194905	Ankyrin
Neopa1	Plant Pathogenic Fungi	IPR002156	4	535	3	6702	0.000112131	0.0244115	RNase H
Fusgr1	Plant Pathogenic Fungi	IPR008979	11	991	23	7957	0.000192568	0.0283574	Galactose-binding like
Fusps1	Plant Pathogenic Fungi	IPR003014	6	987	6	7870	0.000131357	0.031036	N/apple PAN
Dipse1	Plant Pathogenic Fungi	IPR001810	8	461	21	6491	0.000156749	0.0411802	Cyclin-like F-box
Colny1	Plant Pathogenic Fungi	IPR021765	5	1432	3	8091	0.000225328	0.0428958	Protein of unknown function DUF3328
Mycfi2	Plant Pathogenic Fungi	3.2.1.18	12	718	17	7114	2.62612e-07	9.42777e-05	Exo-alpha-sialidase.
Dotse1	Plant Pathogenic Fungi	3.2.1.18	14	1237	22	7115	4.60293e-05	0.0164555	Exo-alpha-sialidase.
Zymps1	Plant Pathogenic Fungi	3.2.1.18	23	1631	39	6875	9.41565e-05	0.0329077	Exo-alpha-sialidase.
Verda1	Plant Pathogenic Fungi	TRANSCRIPTION	9	592	32	7292	0.00143391	0.0215086
Zymps1	Plant Pathogenic Fungi	TRANSCRIPTION	17	1631	33	6875	0.0029349	0.0440235
Mycgr3	Plant Pathogenic Fungi	KOG1216	32	1284	12	6683	1.18273e-25	1.24384e-23	von Willebrand factor and related coagulation proteins
Zymps1	Plant Pathogenic Fungi	KOG1216	47	1631	27	6875	3.61149e-25	4.82134e-23	von Willebrand factor and related coagulation proteins
Fusve2	Plant Pathogenic Fungi	KOG3599	26	1444	19	8512	1.54676e-15	4.60653e-13	Ca2+-modulated nonselective cation channel polycystin
Venin1	Plant Pathogenic Fungi	KOG1216	30	1307	28	7301	2.3754e-14	3.66491e-12	von Willebrand factor and related coagulation proteins
Dotse1	Plant Pathogenic Fungi	KOG3599	16	1237	6	7115	3.23821e-14	8.64062e-12	Ca2+-modulated nonselective cation channel polycystin
Zymar1	Plant Pathogenic Fungi	KOG1216	36	1535	38	6819	1.90927e-12	2.18612e-10	von Willebrand factor and related coagulation proteins
Venin1	Plant Pathogenic Fungi	KOG3544	17	1307	9	7301	1.87857e-12	2.76661e-10	Collagens (type IV and type XIII), and related proteins
Fusfu1	Plant Pathogenic Fungi	KOG3599	21	1264	18	8381	1.66961e-12	6.11264e-10	Ca2+-modulated nonselective cation channel polycystin
Fusox2	Plant Pathogenic Fungi	KOG3599	21	1441	18	9109	4.08304e-12	1.03427e-09	Ca2+-modulated nonselective cation channel polycystin
Zymps1	Plant Pathogenic Fungi	KOG3599	27	1631	22	6875	1.25643e-11	1.61024e-09	Ca2+-modulated nonselective cation channel polycystin
Zymar1	Plant Pathogenic Fungi	KOG3599	21	1535	14	6819	2.60173e-11	2.87626e-09	Ca2+-modulated nonselective cation channel polycystin
Venpi1	Plant Pathogenic Fungi	KOG1216	29	1294	34	7009	3.01065e-11	5.92534e-09	von Willebrand factor and related coagulation proteins
Necha2	Plant Pathogenic Fungi	KOG4157	21	576	49	8188	1.10111e-10	2.22423e-08	beta-1,6-N-acetylglucosaminyltransferase, contains WSC domain
Fusgr1	Plant Pathogenic Fungi	KOG3599	17	991	17	7957	1.18994e-10	3.21383e-08	Ca2+-modulated nonselective cation channel polycystin
Chove1	Endophytic and Mycorrhizal Fungi	KOG1216	35	1468	47	6876	5.36137e-10	3.79492e-08	von Willebrand factor and related coagulation proteins
Melva1	Endophytic and Mycorrhizal Fungi	KOG2992	33	1349	57	8812	2.25184e-10	5.68675e-08	Nucleolar GTPase/ATPase p130
Zymps1	Plant Pathogenic Fungi	KOG1187	27	1631	28	6875	2.20737e-09	2.72016e-07	Serine/threonine protein kinase
Mycgr3	Plant Pathogenic Fungi	KOG3599	15	1284	11	6683	7.50012e-09	7.63319e-07	Ca2+-modulated nonselective cation channel polycystin
Clafu1	Plant Pathogenic Fungi	KOG3599	14	1366	10	7222	1.41098e-08	1.45377e-06	Ca2+-modulated nonselective cation channel polycystin
Necha2	Plant Pathogenic Fungi	KOG3599	12	576	18	8188	1.00925e-08	1.91877e-06	Ca2+-modulated nonselective cation channel polycystin
Tubma1	Endophytic and Mycorrhizal Fungi	KOG1216	28	1327	34	5649	2.44125e-08	1.97616e-06	von Willebrand factor and related coagulation proteins
Venin1	Plant Pathogenic Fungi	KOG2992	31	1307	52	7301	1.40702e-08	1.98207e-06	Nucleolar GTPase/ATPase p130
Sepmu1	Plant Pathogenic Fungi	KOG3599	13	1214	9	6717	1.89551e-08	2.55025e-06	Ca2+-modulated nonselective cation channel polycystin
Venin1	Plant Pathogenic Fungi	KOG3599	16	1307	15	7301	2.64869e-08	3.57574e-06	Ca2+-modulated nonselective cation channel polycystin
Seppo1	Plant Pathogenic Fungi	KOG4157	25	1212	36	6553	3.71411e-08	5.98157e-06	beta-1,6-N-acetylglucosaminyltransferase, contains WSC domain
Seppo1	Plant Pathogenic Fungi	KOG1216	16	1212	15	6553	4.09182e-08	6.27608e-06	von Willebrand factor and related coagulation proteins
Clafu1	Plant Pathogenic Fungi	KOG2992	33	1366	59	7222	7.62409e-08	7.6098e-06	Nucleolar GTPase/ATPase p130
Mycgr3	Plant Pathogenic Fungi	KOG4297	13	1284	10	6683	1.26533e-07	1.24754e-05	C-type lectin
Sepmu1	Plant Pathogenic Fungi	KOG4157	27	1214	45	6717	1.2364e-07	1.59694e-05	beta-1,6-N-acetylglucosaminyltransferase, contains WSC domain
Erynec1	Plant Pathogenic Fungi	KOG0017	7	105	12	4731	1.23704e-08	1.6465e-05	FOG: Transposon-encoded proteins with TYA, reverse transcriptase, integrase domains in various combinations
Botdo1_1	Plant Pathogenic Fungi	KOG1216	24	860	58	7602	1.04961e-07	2.24407e-05	von Willebrand factor and related coagulation proteins
Zymps1	Plant Pathogenic Fungi	KOG0613	14	1631	10	6875	2.18226e-07	2.58962e-05	Projectin/twitchin and related proteins
Chove1	Endophytic and Mycorrhizal Fungi	KOG1187	26	1468	38	6876	4.12966e-07	2.86089e-05	Serine/threonine protein kinase
Gaegr1	Plant Pathogenic Fungi	KOG3599	9	788	8	7583	2.38873e-07	4.3289e-05	Ca2+-modulated nonselective cation channel polycystin
Chove1	Endophytic and Mycorrhizal Fungi	KOG4157	24	1468	34	6876	6.63405e-07	4.5001e-05	beta-1,6-N-acetylglucosaminyltransferase, contains WSC domain
Venpi1	Plant Pathogenic Fungi	KOG4701	14	1294	13	7009	2.4779e-07	4.58994e-05	Chitinase
Mycfi2	Plant Pathogenic Fungi	KOG3599	9	718	8	7114	1.8692e-07	4.66582e-05	Ca2+-modulated nonselective cation channel polycystin
Fusgr1	Plant Pathogenic Fungi	KOG1216	19	991	36	7957	2.58819e-07	6.45256e-05	von Willebrand factor and related coagulation proteins
Zymps1	Plant Pathogenic Fungi	KOG0161	18	1631	18	6875	5.91903e-07	6.77306e-05	Myosin class II heavy chain
Zymps1	Plant Pathogenic Fungi	KOG4297	19	1631	20	6875	6.19739e-07	6.84705e-05	C-type lectin
Fusox2	Plant Pathogenic Fungi	KOG1437	8	1441	4	9109	3.58062e-07	8.42212e-05	Fasciclin and related adhesion glycoproteins
Seppo1	Plant Pathogenic Fungi	KOG3599	12	1212	10	6553	5.88883e-07	8.62179e-05	Ca2+-modulated nonselective cation channel polycystin
Zymps1	Plant Pathogenic Fungi	KOG3544	8	1631	3	6875	8.57219e-07	9.1551e-05	Collagens (type IV and type XIII), and related proteins
Zymar1	Plant Pathogenic Fungi	KOG1187	19	1535	22	6819	1.149e-06	0.000122789	Serine/threonine protein kinase
Fusfu1	Plant Pathogenic Fungi	KOG1437	9	1264	6	8381	4.8693e-07	0.000160443	Fasciclin and related adhesion glycoproteins
Mycfi2	Plant Pathogenic Fungi	KOG2992	19	718	48	7114	7.7789e-07	0.000180304	Nucleolar GTPase/ATPase p130
Seppo1	Plant Pathogenic Fungi	KOG4701	11	1212	9	6553	1.4457e-06	0.000202461	Chitinase
Fusgr1	Plant Pathogenic Fungi	KOG4157	21	991	47	7957	8.88833e-07	0.000205765	beta-1,6-N-acetylglucosaminyltransferase, contains WSC domain
Venin1	Plant Pathogenic Fungi	KOG1187	21	1307	34	7301	1.6695e-06	0.000216367	Serine/threonine protein kinase
Venpi1	Plant Pathogenic Fungi	KOG3803	5	1294	1	7009	1.52207e-06	0.000266278	Transcription factor containing C2HC type Zn finger
Macph1	Plant Pathogenic Fungi	KOG1216	17	748	40	7437	1.09848e-06	0.000289448	von Willebrand factor and related coagulation proteins
Sepmu1	Plant Pathogenic Fungi	KOG4701	11	1214	10	6717	3.14427e-06	0.000390494	Chitinase
Clafu1	Plant Pathogenic Fungi	KOG1216	18	1366	26	7222	4.08685e-06	0.000395558	von Willebrand factor and related coagulation proteins
Melva1	Endophytic and Mycorrhizal Fungi	KOG0161	13	1349	16	8812	1.84246e-06	0.000432056	Myosin class II heavy chain
Zymps1	Plant Pathogenic Fungi	KOG4415	9	1631	5	6875	4.35889e-06	0.000450512	Uncharacterized conserved protein
Gaegr1	Plant Pathogenic Fungi	KOG1216	21	788	61	7583	2.93974e-06	0.000504707	von Willebrand factor and related coagulation proteins
Morco1	Endophytic and Mycorrhizal Fungi	KOG2043	4	664	1	6280	4.74503e-06	0.000598057	Signaling protein SWIFT and related BRCT domain proteins
Tubma1	Endophytic and Mycorrhizal Fungi	KOG0613	7	1327	3	5649	9.15636e-06	0.000722665	Projectin/twitchin and related proteins
Zymps1	Plant Pathogenic Fungi	KOG1869	31	1631	53	6875	7.49225e-06	0.000750162	Splicing coactivator SRm160/300, subunit SRm300
Mycgr3	Plant Pathogenic Fungi	KOG2992	27	1284	53	6683	7.90685e-06	0.000755942	Nucleolar GTPase/ATPase p130
Tubma1	Endophytic and Mycorrhizal Fungi	KOG1181	6	1327	2	5649	9.9071e-06	0.000762846	FOG: Low-complexity
Mycgr3	Plant Pathogenic Fungi	KOG0161	14	1284	17	6683	8.39819e-06	0.000779302	Myosin class II heavy chain
Altbr1	Plant Pathogenic Fungi	KOG1216	13	492	38	7106	3.70947e-06	0.0010346	von Willebrand factor and related coagulation proteins
Chove1	Endophytic and Mycorrhizal Fungi	KOG1869	19	1468	28	6876	1.5845e-05	0.00105288	Splicing coactivator SRm160/300, subunit SRm300
Mycgr3	Plant Pathogenic Fungi	KOG2146	7	1284	4	6683	1.58893e-05	0.00143231	Splicing coactivator SRm160/300, subunit SRm160 (contains PWI domain)
Morco1	Endophytic and Mycorrhizal Fungi	KOG1216	18	664	51	6280	1.30513e-05	0.00158405	von Willebrand factor and related coagulation proteins
Venpi1	Plant Pathogenic Fungi	KOG3544	10	1294	9	7009	9.62393e-06	0.00159504	Collagens (type IV and type XIII), and related proteins
Clafu1	Plant Pathogenic Fungi	KOG1187	15	1366	21	7222	1.76537e-05	0.00165841	Serine/threonine protein kinase
Magpo1	Plant Pathogenic Fungi	KOG1216	18	749	46	6989	4.01825e-06	0.00202185	von Willebrand factor and related coagulation proteins
Phycit1	Plant Pathogenic Fungi	KOG1869	14	232	92	6885	3.84571e-06	0.0020722	Splicing coactivator SRm160/300, subunit SRm300
Venpi1	Plant Pathogenic Fungi	KOG0161	15	1294	21	7009	1.33588e-05	0.00210334	Myosin class II heavy chain
Venin1	Plant Pathogenic Fungi	KOG0161	13	1307	17	7301	1.80542e-05	0.00224983	Myosin class II heavy chain
Melbi2	Endophytic and Mycorrhizal Fungi	KOG0161	13	1274	20	8610	1.35299e-05	0.00259695	Myosin class II heavy chain
Tubma1	Endophytic and Mycorrhizal Fungi	KOG4297	11	1327	10	5649	3.46857e-05	0.00260721	C-type lectin
Clafu1	Plant Pathogenic Fungi	KOG4157	20	1366	36	7222	2.87097e-05	0.00261997	beta-1,6-N-acetylglucosaminyltransferase, contains WSC domain
Mycgr3	Plant Pathogenic Fungi	KOG0672	6	1284	3	6683	3.08605e-05	0.00270458	Halotolerance protein HAL3 (contains flavoprotein domain)
Mycgr3	Plant Pathogenic Fungi	KOG0613	10	1284	10	6683	3.26341e-05	0.00278272	Projectin/twitchin and related proteins
Zymps1	Plant Pathogenic Fungi	KOG1181	11	1631	10	6875	3.80438e-05	0.00369371	FOG: Low-complexity
Dipse1	Plant Pathogenic Fungi	KOG0161	8	461	16	6491	2.41727e-05	0.00391343	Myosin class II heavy chain
Mycgr3	Plant Pathogenic Fungi	KOG2266	4	1284	1	6683	4.85063e-05	0.00392403	Chromatin-associated protein Dek and related proteins, contains SAP DNA binding domain
Mycgr3	Plant Pathogenic Fungi	KOG1808	4	1284	1	6683	4.85063e-05	0.00392403	AAA ATPase containing von Willebrand factor type A (vWA) domain
Morco1	Endophytic and Mycorrhizal Fungi	KOG4157	15	664	40	6280	3.42887e-05	0.00401301	beta-1,6-N-acetylglucosaminyltransferase, contains WSC domain
Fusve2	Plant Pathogenic Fungi	KOG4297	16	1444	26	8512	1.52968e-05	0.00417603	C-type lectin
Zymar1	Plant Pathogenic Fungi	KOG0161	15	1535	19	6819	4.07199e-05	0.00421123	Myosin class II heavy chain
Dotse1	Plant Pathogenic Fungi	KOG4157	21	1237	41	7115	1.74548e-05	0.00429926	beta-1,6-N-acetylglucosaminyltransferase, contains WSC domain
Melva1	Endophytic and Mycorrhizal Fungi	KOG4157	35	1349	104	8812	2.13137e-05	0.00466487	beta-1,6-N-acetylglucosaminyltransferase, contains WSC domain
Fusve2	Plant Pathogenic Fungi	KOG4157	23	1444	49	8512	1.90524e-05	0.00480122	beta-1,6-N-acetylglucosaminyltransferase, contains WSC domain
Pyrtt1	Plant Pathogenic Fungi	KOG0401	7	951	7	7781	3.11028e-05	0.0067182	Translation initiation factor 4F, ribosome/mRNA-bridging subunit (eIF-4G)
Melva1	Endophytic and Mycorrhizal Fungi	KOG1216	22	1349	53	8812	3.82108e-05	0.00784037	von Willebrand factor and related coagulation proteins
Pyrtt1	Plant Pathogenic Fungi	KOG3599	9	951	13	7781	4.19432e-05	0.00849349	Ca2+-modulated nonselective cation channel polycystin
Fusox2	Plant Pathogenic Fungi	KOG4157	24	1441	59	9109	3.98905e-05	0.0087573	beta-1,6-N-acetylglucosaminyltransferase, contains WSC domain
Zymar1	Plant Pathogenic Fungi	KOG4297	13	1535	16	6819	9.78414e-05	0.00980249	C-type lectin
Clafu1	Plant Pathogenic Fungi	KOG4297	14	1366	22	7222	0.000110795	0.00982998	C-type lectin
Verda1	Plant Pathogenic Fungi	KOG1216	15	592	51	7292	2.67433e-05	0.0106305	von Willebrand factor and related coagulation proteins
Pyrtr1	Plant Pathogenic Fungi	KOG4415	5	964	3	7783	4.29893e-05	0.0106779	Uncharacterized conserved protein
Dotse1	Plant Pathogenic Fungi	KOG2806	11	1237	14	7115	4.74262e-05	0.0108471	Chitinase
Zymar1	Plant Pathogenic Fungi	KOG2992	33	1535	71	6819	0.000116613	0.0113292	Nucleolar GTPase/ATPase p130
Sepmu1	Plant Pathogenic Fungi	KOG1216	13	1214	20	6717	0.000100623	0.0120338	von Willebrand factor and related coagulation proteins
Mycgr3	Plant Pathogenic Fungi	KOG1869	17	1284	31	6683	0.00015358	0.0121137	Splicing coactivator SRm160/300, subunit SRm300
Zymps1	Plant Pathogenic Fungi	KOG4462	5	1631	2	6875	0.000134582	0.0126824	WASP-interacting protein VRP1/WIP, contains WH2 domain
DalEC12_1	Endophytic and Mycorrhizal Fungi	KOG3599	6	377	12	7677	3.4074e-05	0.0137361	Ca2+-modulated nonselective cation channel polycystin
Tubma1	Endophytic and Mycorrhizal Fungi	KOG2992	15	1327	21	5649	0.000189571	0.0139181	Nucleolar GTPase/ATPase p130
Sepmu1	Plant Pathogenic Fungi	KOG2806	11	1214	15	6717	0.000121153	0.0139715	Chitinase
Mycgr3	Plant Pathogenic Fungi	KOG1474	7	1284	6	6683	0.00019521	0.0150216	Transcription initiation factor TFIID, subunit BDF1 and related bromodomain proteins
Botci1	Plant Pathogenic Fungi	KOG4415	6	715	7	7590	6.40429e-05	0.0167579	Uncharacterized conserved protein
Zymps1	Plant Pathogenic Fungi	KOG2992	35	1631	75	6875	0.000183515	0.0167995	Nucleolar GTPase/ATPase p130
Chove1	Endophytic and Mycorrhizal Fungi	KOG1181	6	1468	4	6876	0.000258681	0.0168453	FOG: Low-complexity
Fusve2	Plant Pathogenic Fungi	KOG1437	6	1444	4	8512	7.54565e-05	0.0176568	Fasciclin and related adhesion glycoproteins
Zymps1	Plant Pathogenic Fungi	KOG0401	7	1631	5	6875	0.00023226	0.0206711	Translation initiation factor 4F, ribosome/mRNA-bridging subunit (eIF-4G)
Morco1	Endophytic and Mycorrhizal Fungi	KOG2992	12	664	32	6280	0.000203012	0.0229404	Nucleolar GTPase/ATPase p130
Chove1	Endophytic and Mycorrhizal Fungi	KOG4475	7	1468	6	6876	0.000366499	0.0233985	FOG: Immunoglobin and related proteins
Dotse1	Plant Pathogenic Fungi	KOG1216	13	1237	21	7115	0.000110963	0.0236869	von Willebrand factor and related coagulation proteins
Botdo1_1	Plant Pathogenic Fungi	KOG0161	10	860	20	7602	0.00012239	0.0245316	Myosin class II heavy chain
Mycgr3	Plant Pathogenic Fungi	KOG4415	5	1284	3	6683	0.000327073	0.0245694	Uncharacterized conserved protein
Dipse1	Plant Pathogenic Fungi	KOG4297	9	461	27	6491	0.000166537	0.0256134	C-type lectin
Dipse1	Plant Pathogenic Fungi	KOG2992	12	461	47	6491	0.000175589	0.0257196	Nucleolar GTPase/ATPase p130
Fusfu1	Plant Pathogenic Fungi	KOG4297	14	1264	27	8381	8.84711e-05	0.0265011	C-type lectin
Cadsp1	Endophytic and Mycorrhizal Fungi	KOG1245	3	798	1	9360	9.65579e-05	0.0267063	Chromatin remodeling complex WSTF-ISWI, large subunit (contains heterochromatin localization, PHD and BROMO domains)
Venin1	Plant Pathogenic Fungi	KOG4568	5	1307	3	7301	0.000237236	0.0284683	Cytoskeleton-associated protein and related proteins
Pyrtr1	Plant Pathogenic Fungi	KOG3803	4	964	2	7783	0.000128104	0.0295462	Transcription factor containing C2HC type Zn finger
Rhier1	Endophytic and Mycorrhizal Fungi	KOG4674	6	1136	5	8361	7.57568e-05	0.0309277	Uncharacterized conserved coiled-coil protein
Morco1	Endophytic and Mycorrhizal Fungi	KOG1869	10	664	24	6280	0.000299804	0.0327486	Splicing coactivator SRm160/300, subunit SRm300
Chove1	Endophytic and Mycorrhizal Fungi	KOG1596	5	1468	3	6876	0.000526236	0.0329505	Fibrillarin and related nucleolar RNA-binding proteins
Tubme1v2	Endophytic and Mycorrhizal Fungi	KOG4177	19	1476	28	5735	0.000177943	0.0340427	Ankyrin
Fusgr1	Plant Pathogenic Fungi	KOG1437	8	991	12	7957	0.000162412	0.0350918	Fasciclin and related adhesion glycoproteins
Chove1	Endophytic and Mycorrhizal Fungi	KOG4177	14	1468	23	6876	0.000572494	0.0351706	Ankyrin
Sepmu1	Plant Pathogenic Fungi	KOG0672	7	1214	7	6717	0.000339842	0.0378396	Halotolerance protein HAL3 (contains flavoprotein domain)
Zymps1	Plant Pathogenic Fungi	KOG0825	6	1631	4	6875	0.000449994	0.0389671	PHD Zn-finger protein
Tubma1	Endophytic and Mycorrhizal Fungi	KOG1187	18	1327	31	5649	0.000544843	0.0390925	Serine/threonine protein kinase
Cocvi1	Plant Pathogenic Fungi	KOG1596	5	1829	2	7966	0.00011578	0.0413848	Fibrillarin and related nucleolar RNA-binding proteins
Botdo1_1	Plant Pathogenic Fungi	KOG3439	3	860	1	7602	0.000221017	0.0416943	Protein conjugation factor involved in autophagy
Colgr1	Plant Pathogenic Fungi	KOG3854	4	643	3	7752	0.000129966	0.042304	SPRT-like metalloprotease
Rhier1	Endophytic and Mycorrhizal Fungi	KOG4157	29	1136	98	8361	0.000119376	0.0433202	beta-1,6-N-acetylglucosaminyltransferase, contains WSC domain
Botdo1_1	Plant Pathogenic Fungi	KOG4157	19	860	66	7602	0.00026631	0.0474475	beta-1,6-N-acetylglucosaminyltransferase, contains WSC domain
Fusve2	Plant Pathogenic Fungi	HGT	99	1444	73	8512	5.65125e-55	5.65125e-55
Fusox2	Plant Pathogenic Fungi	HGT	69	1441	71	9109	8.69318e-32	8.69318e-32
Fusps1	Plant Pathogenic Fungi	HGT	55	987	76	7870	1.70985e-24	1.70985e-24
Oidma1	Endophytic and Mycorrhizal Fungi	HGT	48	380	178	8189	2.9934e-22	2.9934e-22
Rhier1	Endophytic and Mycorrhizal Fungi	HGT	65	1136	123	8361	9.90864e-20	9.90864e-20
Colny1	Plant Pathogenic Fungi	HGT	49	1432	61	8091	1.10101e-17	1.10101e-17
Fusfu1	Plant Pathogenic Fungi	HGT	44	1264	64	8381	4.07145e-16	4.07145e-16
Colfi1	Plant Pathogenic Fungi	HGT	43	1287	62	8006	5.70022e-15	5.70022e-15
Neopa1	Plant Pathogenic Fungi	HGT	32	535	73	6702	2.24362e-14	2.24362e-14
Phach1	Plant Pathogenic Fungi	HGT	10	37	35	5457	3.50433e-14	3.50433e-14
Stasp1	Plant Pathogenic Fungi	HGT	37	643	105	8442	4.11821e-14	4.11821e-14
Perma1	Endophytic and Mycorrhizal Fungi	HGT	18	90	174	9259	8.90574e-14	8.90574e-14
Melva1	Endophytic and Mycorrhizal Fungi	HGT	68	1349	162	8812	3.49434e-13	3.49434e-13
Stano2	Plant Pathogenic Fungi	HGT	29	518	95	7746	2.9481e-11	2.9481e-11
Necha2	Plant Pathogenic Fungi	HGT	30	576	111	8188	7.98083e-10	7.98083e-10
Cenge3	Endophytic and Mycorrhizal Fungi	HGT	16	168	111	8082	2.05724e-09	2.05724e-09
Eutla1	Plant Pathogenic Fungi	HGT	13	118	94	7415	4.39999e-09	4.39999e-09
Phisc1	Endophytic and Mycorrhizal Fungi	HGT	35	686	142	8773	5.38852e-09	5.38852e-09
Melbi2	Endophytic and Mycorrhizal Fungi	HGT	58	1274	170	8610	9.77877e-09	9.77877e-09
Diaam1	Plant Pathogenic Fungi	HGT	14	175	89	7160	5.50405e-08	5.50405e-08
Ascsa1	Endophytic and Mycorrhizal Fungi	HGT	20	315	113	7295	1.66116e-07	1.66116e-07
Phaal1	Plant Pathogenic Fungi	HGT	11	122	77	6347	3.41716e-07	3.41716e-07
Lepmu1	Plant Pathogenic Fungi	HGT	19	407	86	7274	6.34462e-07	6.34462e-07
Cadsp1	Endophytic and Mycorrhizal Fungi	HGT	38	798	183	9360	8.43043e-07	8.43043e-07
Phycit1	Plant Pathogenic Fungi	HGT	11	232	50	6885	1.40885e-06	1.40885e-06
Gaegr1	Plant Pathogenic Fungi	HGT	26	788	84	7583	1.42526e-06	1.42526e-06
Magpo1	Plant Pathogenic Fungi	HGT	28	749	93	6989	1.70824e-06	1.70824e-06
Beaba1	Endophytic and Mycorrhizal Fungi	HGT	7	39	109	7277	1.70832e-06	1.70832e-06
Tubma1	Endophytic and Mycorrhizal Fungi	HGT	23	1327	31	5649	2.35325e-06	2.35325e-06
Corca1	Plant Pathogenic Fungi	HGT	16	389	92	8653	6.19063e-06	6.19063e-06
Ophpic1	Plant Pathogenic Fungi	HGT	7	142	32	6642	6.78873e-06	6.78873e-06
Micbo1	Endophytic and Mycorrhizal Fungi	HGT	6	45	110	7843	3.87728e-05	3.87728e-05
Tapde1_1	Plant Pathogenic Fungi	HGT	3	17	29	3699	0.000301777	0.000301777
Colgr1	Plant Pathogenic Fungi	HGT	19	643	92	7752	0.000338198	0.000338198
Pyrtt1	Plant Pathogenic Fungi	HGT	20	951	68	7781	0.000378932	0.000378932
Terbo2	Endophytic and Mycorrhizal Fungi	HGT	11	317	65	6145	0.000665745	0.000665745
Colsi1	Plant Pathogenic Fungi	HGT	33	1350	105	8009	0.00066956	0.00066956
Macph1	Plant Pathogenic Fungi	HGT	15	748	56	7437	0.000716805	0.000716805
DalEC12_1	Endophytic and Mycorrhizal Fungi	HGT	14	377	104	7677	0.000771111	0.000771111
Colin1	Plant Pathogenic Fungi	HGT	14	541	71	7400	0.000926271	0.000926271
Coclu2	Plant Pathogenic Fungi	HGT	19	676	97	7873	0.000950414	0.000950414
Trigam1	Endophytic and Mycorrhizal Fungi	HGT	5	53	109	7424	0.00108988	0.00108988
Stely1	Plant Pathogenic Fungi	HGT	13	444	70	6606	0.00110961	0.00110961
Neodi1	Plant Pathogenic Fungi	HGT	14	362	120	7896	0.00153535	0.00153535
Sclsc1	Plant Pathogenic Fungi	HGT	13	691	52	7371	0.00155357	0.00155357
Colorb1	Plant Pathogenic Fungi	HGT	11	647	46	7772	0.00197194	0.00197194
Clafu1	Plant Pathogenic Fungi	HGT	27	1366	79	7222	0.00298554	0.00298554
Altbr1	Plant Pathogenic Fungi	HGT	10	492	55	7106	0.00567615	0.00567615
CocheC4_1	Plant Pathogenic Fungi	HGT	39	2080	98	7978	0.00757649	0.00757649
Colto1	Plant Pathogenic Fungi	HGT	18	699	109	7577	0.0143415	0.0143415
Maggr1	Plant Pathogenic Fungi	HGT	4	301	24	7330	0.0179178	0.0179178
Settu3	Plant Pathogenic Fungi	HGT	16	727	96	7807	0.0201931	0.0201931
Xylhe1	Endophytic and Mycorrhizal Fungi	HGT	2	40	38	6321	0.0242348	0.0242348
Verda1	Plant Pathogenic Fungi	HGT	9	592	53	7292	0.0312784	0.0312784
HypCI4A_1	Endophytic and Mycorrhizal Fungi	HGT	9	391	93	7752	0.0486995	0.0486995
Blugr2	Plant Pathogenic Fungi	SigP	347	949	319	5145	2.12121e-167	2.12121e-167
BlugrR1_1	Plant Pathogenic Fungi	SigP	339	947	320	5157	3.68916e-160	3.68916e-160
Blugra1	Plant Pathogenic Fungi	SigP	195	478	295	5007	5.00161e-109	5.00161e-109
Colorb1	Plant Pathogenic Fungi	SigP	232	647	985	7772	2.91499e-51	2.91499e-51
Venin1	Plant Pathogenic Fungi	SigP	318	1307	778	7301	8.71934e-45	8.71934e-45
Venpi1	Plant Pathogenic Fungi	SigP	312	1294	742	7009	1.0656e-43	1.0656e-43
Colfi1	Plant Pathogenic Fungi	SigP	319	1287	1051	8006	1.60265e-29	1.60265e-29
Zymar1	Plant Pathogenic Fungi	SigP	294	1535	672	6819	3.21237e-28	3.21237e-28
Mycgr3	Plant Pathogenic Fungi	SigP	245	1284	611	6683	4.76435e-28	4.76435e-28
Zymps1	Plant Pathogenic Fungi	SigP	304	1631	679	6875	6.04849e-27	6.04849e-27
Colsi1	Plant Pathogenic Fungi	SigP	316	1350	1021	8009	6.39905e-27	6.39905e-27
Colsa1	Plant Pathogenic Fungi	SigP	286	1215	1006	7977	1.21537e-25	1.21537e-25
Colny1	Plant Pathogenic Fungi	SigP	324	1432	1042	8091	3.18421e-24	3.18421e-24
Gaegr1	Plant Pathogenic Fungi	SigP	201	788	978	7583	1.2422e-21	1.2422e-21
Color1	Plant Pathogenic Fungi	SigP	270	1284	979	8007	5.05987e-19	5.05987e-19
Botdo1_1	Plant Pathogenic Fungi	SigP	194	860	906	7602	1.81499e-18	1.81499e-18
Colin1	Plant Pathogenic Fungi	SigP	136	541	858	7400	2.23848e-18	2.23848e-18
Macph1	Plant Pathogenic Fungi	SigP	165	748	822	7437	5.2377e-18	5.2377e-18
Neopa1	Plant Pathogenic Fungi	SigP	132	535	766	6702	1.11678e-17	1.11678e-17
Fusfu1	Plant Pathogenic Fungi	SigP	247	1264	955	8381	3.26517e-17	3.26517e-17
Colto1	Plant Pathogenic Fungi	SigP	166	699	943	7577	1.66897e-16	1.66897e-16
Tubbor1	Endophytic and Mycorrhizal Fungi	SigP	190	1330	467	5944	1.87508e-15	1.87508e-15
Magpo1	Plant Pathogenic Fungi	SigP	171	749	868	6989	2.35818e-15	2.35818e-15
Colch1	Plant Pathogenic Fungi	SigP	84	314	796	7122	2.01064e-14	2.01064e-14
Zymbr1	Plant Pathogenic Fungi	SigP	231	1502	642	6823	1.43616e-13	1.43616e-13
Colgr1	Plant Pathogenic Fungi	SigP	141	643	907	7752	1.67831e-13	1.67831e-13
Chove1	Endophytic and Mycorrhizal Fungi	SigP	199	1468	554	6876	7.15888e-13	7.15888e-13
Sepmu1	Plant Pathogenic Fungi	SigP	194	1214	638	6717	8.42549e-13	8.42549e-13
Verda1	Plant Pathogenic Fungi	SigP	126	592	814	7292	1.07818e-12	1.07818e-12
Maggr1	Plant Pathogenic Fungi	SigP	82	301	890	7330	1.16284e-12	1.16284e-12
Settu3	Plant Pathogenic Fungi	SigP	139	727	832	7807	1.00271e-11	1.00271e-11
Fusps1	Plant Pathogenic Fungi	SigP	185	987	906	7870	2.48919e-11	2.48919e-11
Pyrtt1	Plant Pathogenic Fungi	SigP	163	951	798	7781	6.82676e-11	6.82676e-11
Lepmu1	Plant Pathogenic Fungi	SigP	88	407	793	7274	3.29314e-10	3.29314e-10
Veral1	Plant Pathogenic Fungi	SigP	120	592	803	7021	4.19801e-10	4.19801e-10
Seppo1	Plant Pathogenic Fungi	SigP	172	1212	598	6553	6.84836e-09	6.84836e-09
Dipse1	Plant Pathogenic Fungi	SigP	92	461	713	6491	1.3289e-08	1.3289e-08
Fusve2	Plant Pathogenic Fungi	SigP	246	1444	1022	8512	1.417e-08	1.417e-08
Fusox2	Plant Pathogenic Fungi	SigP	248	1441	1110	9109	1.79796e-08	1.79796e-08
Fusgr1	Plant Pathogenic Fungi	SigP	171	991	906	7957	2.89264e-08	2.89264e-08
Diaam1	Plant Pathogenic Fungi	SigP	46	175	824	7160	5.73923e-08	5.73923e-08
Stano2	Plant Pathogenic Fungi	SigP	99	518	864	7746	7.75128e-08	7.75128e-08
Pyrtr1	Plant Pathogenic Fungi	SigP	155	964	818	7783	7.88436e-08	7.88436e-08
HypCO275_1	Endophytic and Mycorrhizal Fungi	SigP	153	881	897	7883	9.38902e-08	9.38902e-08
Stely1	Plant Pathogenic Fungi	SigP	93	444	808	6606	1.56175e-07	1.56175e-07
Tapde1_1	Plant Pathogenic Fungi	SigP	9	17	232	3699	2.29611e-07	2.29611e-07
Stasp1	Plant Pathogenic Fungi	SigP	123	643	1029	8442	3.10625e-07	3.10625e-07
Cocsa1	Plant Pathogenic Fungi	SigP	193	1234	870	7861	6.93241e-07	6.93241e-07
HypEC38_3	Endophytic and Mycorrhizal Fungi	SigP	149	879	901	7892	7.07984e-07	7.07984e-07
Neodi1	Plant Pathogenic Fungi	SigP	76	362	950	7896	9.63985e-07	9.63985e-07
Coclu2	Plant Pathogenic Fungi	SigP	119	676	895	7873	1.08644e-06	1.08644e-06
Phycit1	Plant Pathogenic Fungi	SigP	45	232	654	6885	3.23547e-06	3.23547e-06
Clafu1	Plant Pathogenic Fungi	SigP	188	1366	724	7222	6.80006e-06	6.80006e-06
HypCI4A_1	Endophytic and Mycorrhizal Fungi	SigP	72	391	867	7752	1.67978e-05	1.67978e-05
Ascra1	Plant Pathogenic Fungi	SigP	68	351	877	7461	2.54478e-05	2.54478e-05
Beaba1	Endophytic and Mycorrhizal Fungi	SigP	14	39	800	7277	3.86741e-05	3.86741e-05
Tubae1	Endophytic and Mycorrhizal Fungi	SigP	135	1146	473	5600	6.79636e-05	6.79636e-05
Melva1	Endophytic and Mycorrhizal Fungi	SigP	202	1349	1016	8812	7.85686e-05	7.85686e-05
Erynec1	Plant Pathogenic Fungi	SigP	17	105	285	4731	0.000180472	0.000180472
Rhier1	Endophytic and Mycorrhizal Fungi	SigP	150	1136	826	8361	0.000186677	0.000186677
Tubme1v2	Endophytic and Mycorrhizal Fungi	SigP	159	1476	474	5735	0.000443362	0.000443362
Micbo1	Endophytic and Mycorrhizal Fungi	SigP	14	45	944	7843	0.000577441	0.000577441
Altbr1	Plant Pathogenic Fungi	SigP	77	492	770	7106	0.000688907	0.000688907
Tubma1	Endophytic and Mycorrhizal Fungi	SigP	148	1327	486	5649	0.000822438	0.000822438
Eutla1	Plant Pathogenic Fungi	SigP	27	118	917	7415	0.00107443	0.00107443
DalEC12_1	Endophytic and Mycorrhizal Fungi	SigP	62	377	857	7677	0.00128242	0.00128242
Phisc1	Endophytic and Mycorrhizal Fungi	SigP	109	686	1051	8773	0.00142849	0.00142849
Dotse1	Plant Pathogenic Fungi	SigP	149	1237	676	7115	0.00181126	0.00181126
Corca1	Plant Pathogenic Fungi	SigP	69	389	1088	8653	0.00207312	0.00207312
Trigam1	Endophytic and Mycorrhizal Fungi	SigP	13	53	797	7424	0.00336253	0.00336253
Phaal1	Plant Pathogenic Fungi	SigP	22	122	637	6347	0.00486858	0.00486858
Morco1	Endophytic and Mycorrhizal Fungi	SigP	79	664	579	6280	0.0122966	0.0122966
Mycfi2	Plant Pathogenic Fungi	SigP	85	718	662	7114	0.0136369	0.0136369
Cocmi1	Plant Pathogenic Fungi	SigP	177	1368	875	7844	0.0217226	0.0217226
Oidma1	Endophytic and Mycorrhizal Fungi	SigP	58	380	959	8189	0.021946	0.021946
Melbi2	Endophytic and Mycorrhizal Fungi	SigP	162	1274	946	8610	0.0287942	0.0287942
Grocl1	Plant Pathogenic Fungi	SigP	19	120	633	6340	0.0292976	0.0292976
Cenge3	Endophytic and Mycorrhizal Fungi	SigP	24	168	789	8082	0.0377864	0.0377864
Cocvi1	Plant Pathogenic Fungi	SigP	231	1829	902	7966	0.0437285	0.0437285
Tubbor1	Endophytic and Mycorrhizal Fungi	TM	345	1330	1383	5944	0.0121722	0.0121722
Erynec1	Plant Pathogenic Fungi	TM	26	105	771	4731	0.0168676	0.0168676

## Sheet: Table5
Table S5. Statistically enriched functional terms in accessory orthogroups vx. core orthogroups
Portal	Group	Term	Accessory Obs	Accessory Total	Core Obs	Core Total	P-val	Adj. P-val	Term Description
Tubma1	Endophytic and Mycorrhizal Fungi	IPR002110	19	518	45	5649	6.733e-08	2.70517e-05	Ankyrin
Chove1	Endophytic and Mycorrhizal Fungi	IPR002110	53	2341	77	6876	2.41204e-06	0.000824698	Ankyrin
Morco1	Endophytic and Mycorrhizal Fungi	IPR002110	64	2515	98	6280	0.000154771	0.0294528	Ankyrin
Cadsp1	Endophytic and Mycorrhizal Fungi	IPR013838	8	2670	5	9360	0.000119986	0.0439257	Beta tubulin, autoregulation binding site
Tapde1_1	Plant Pathogenic Fungi	KOG2992	11	517	8	3699	2.82676e-08	2.45322e-06	Nucleolar GTPase/ATPase p130
Terbo2	Endophytic and Mycorrhizal Fungi	KOG1216	49	2281	54	6145	2.80312e-08	3.95118e-06	von Willebrand factor and related coagulation proteins
Pyrtt1	Plant Pathogenic Fungi	KOG2992	16	369	66	7781	1.74816e-07	9.44005e-05	Nucleolar GTPase/ATPase p130
Terbo2	Endophytic and Mycorrhizal Fungi	KOG1187	31	2281	34	6145	8.28909e-06	0.00111972	Serine/threonine protein kinase
Tapde1_1	Plant Pathogenic Fungi	KOG1474	4	517	1	3699	1.40697e-05	0.00117894	Transcription initiation factor TFIID, subunit BDF1 and related bromodomain proteins
Terbo2	Endophytic and Mycorrhizal Fungi	KOG1869	23	2281	22	6145	1.4916e-05	0.00193431	Splicing coactivator SRm160/300, subunit SRm300
Venpi1	Plant Pathogenic Fungi	KOG3544	10	1345	9	7009	1.33754e-05	0.00280793	Collagens (type IV and type XIII), and related proteins
Morco1	Endophytic and Mycorrhizal Fungi	KOG4297	20	2515	17	6280	2.94661e-05	0.0043891	C-type lectin
Terbo2	Endophytic and Mycorrhizal Fungi	KOG3751	5	2281	1	6145	4.3001e-05	0.0053619	Growth factor receptor-bound proteins (GRB7, GRB10, GRB14)
Tapde1_1	Plant Pathogenic Fungi	KOG1869	5	517	3	3699	7.50684e-05	0.00608054	Splicing coactivator SRm160/300, subunit SRm300
Phach1	Plant Pathogenic Fungi	KOG1216	7	321	13	5457	1.48049e-05	0.00691636	von Willebrand factor and related coagulation proteins
Pyrtt1	Plant Pathogenic Fungi	KOG3803	3	369	1	7781	1.70208e-05	0.00787818	Transcription factor containing C2HC type Zn finger
Phaal1	Plant Pathogenic Fungi	KOG0161	7	230	22	6347	1.88832e-05	0.00920869	Myosin class II heavy chain
Tubma1	Endophytic and Mycorrhizal Fungi	KOG4177	9	518	15	5649	1.35046e-05	0.0106585	Ankyrin
Tapde1_1	Plant Pathogenic Fungi	KOG1015	4	517	2	3699	0.000201625	0.0153109	Transcription regulator XNP/ATRX, DEAD-box superfamily
Tapde1_1	Plant Pathogenic Fungi	KOG4297	4	517	2	3699	0.000201625	0.0153109	C-type lectin
Terbo2	Endophytic and Mycorrhizal Fungi	KOG0335	9	2281	5	6145	0.000136242	0.0163591	ATP-dependent RNA helicase
Altbr1	Plant Pathogenic Fungi	KOG1216	17	1002	38	7106	4.33526e-05	0.0221677	von Willebrand factor and related coagulation proteins
Maggr1	Plant Pathogenic Fungi	KOG1474	10	1067	14	7330	5.28042e-05	0.0283295	Transcription initiation factor TFIID, subunit BDF1 and related bromodomain proteins
Eutla1	Plant Pathogenic Fungi	KOG3544	7	572	12	7415	5.02839e-05	0.0307436	Collagens (type IV and type XIII), and related proteins
Beaba1	Endophytic and Mycorrhizal Fungi	KOG3544	7	589	12	7277	6.77675e-05	0.0308342	Collagens (type IV and type XIII), and related proteins
Eutla1	Plant Pathogenic Fungi	KOG4297	10	572	27	7415	6.16539e-05	0.0314127	C-type lectin
Ascsa1	Endophytic and Mycorrhizal Fungi	KOG0946	6	855	6	7295	9.10408e-05	0.0361887	ER-Golgi vesicle-tethering protein p115
Ascra1	Plant Pathogenic Fungi	HGT	93	714	96	7461	2.16659e-61	2.16659e-61
Fusve2	Plant Pathogenic Fungi	HGT	77	942	73	8512	1.33184e-48	1.33184e-48
Venpi1	Plant Pathogenic Fungi	HGT	57	1345	55	7009	7.61729e-24	7.61729e-24
Fusfu1	Plant Pathogenic Fungi	HGT	26	320	64	8381	1.22767e-18	1.22767e-18
Colorb1	Plant Pathogenic Fungi	HGT	36	1258	46	7772	3.48724e-14	3.48724e-14
Tubma1	Endophytic and Mycorrhizal Fungi	HGT	16	518	31	5649	5.17502e-08	5.17502e-08
Beaba1	Endophytic and Mycorrhizal Fungi	HGT	24	589	109	7277	1.48072e-05	1.48072e-05
Eutla1	Plant Pathogenic Fungi	HGT	20	572	94	7415	6.19073e-05	6.19073e-05
Fusps1	Plant Pathogenic Fungi	HGT	14	451	76	7870	0.000164735	0.000164735
Phaal1	Plant Pathogenic Fungi	HGT	10	230	77	6347	0.000579641	0.000579641
Tubme1v2	Endophytic and Mycorrhizal Fungi	HGT	8	488	27	5735	0.00249766	0.00249766
Ophpic1	Plant Pathogenic Fungi	HGT	9	599	32	6642	0.00288109	0.00288109
Tubae1	Endophytic and Mycorrhizal Fungi	HGT	22	665	97	5600	0.00353655	0.00353655
Trigam1	Endophytic and Mycorrhizal Fungi	HGT	17	586	109	7424	0.00697216	0.00697216
Necha2	Plant Pathogenic Fungi	HGT	15	581	111	8188	0.0146223	0.0146223
Erynec1	Plant Pathogenic Fungi	HGT	4	181	26	4731	0.0183313	0.0183313
Settu3	Plant Pathogenic Fungi	SigP	293	1129	832	7807	3.39817e-47	3.39817e-47
Maggr1	Plant Pathogenic Fungi	SigP	291	1067	890	7330	1.15863e-40	1.15863e-40
Tubbor1	Endophytic and Mycorrhizal Fungi	SigP	283	1538	467	5944	1.83552e-40	1.83552e-40
Beaba1	Endophytic and Mycorrhizal Fungi	SigP	136	589	800	7277	5.29356e-17	5.29356e-17
Morco1	Endophytic and Mycorrhizal Fungi	SigP	345	2515	579	6280	1.43515e-13	1.43515e-13
Tapde1_1	Plant Pathogenic Fungi	SigP	73	517	232	3699	1.13862e-10	1.13862e-10
Terbo2	Endophytic and Mycorrhizal Fungi	SigP	264	2281	483	6145	3.45262e-10	3.45262e-10
Erynec1	Plant Pathogenic Fungi	SigP	35	181	285	4731	9.16304e-10	9.16304e-10
Zymar1	Plant Pathogenic Fungi	SigP	49	235	672	6819	3.87129e-07	3.87129e-07
Xylhe1	Endophytic and Mycorrhizal Fungi	SigP	106	938	435	6321	5.15363e-07	5.15363e-07
Phycit1	Plant Pathogenic Fungi	SigP	340	2807	654	6885	2.98616e-06	2.98616e-06
Micbo1	Endophytic and Mycorrhizal Fungi	SigP	269	1721	944	7843	5.87228e-06	5.87228e-06
Chove1	Endophytic and Mycorrhizal Fungi	SigP	244	2341	554	6876	2.99348e-05	2.99348e-05
Trigam1	Endophytic and Mycorrhizal Fungi	SigP	92	586	797	7424	0.000148764	0.000148764
Neopa1	Plant Pathogenic Fungi	SigP	41	207	766	6702	0.000325397	0.000325397
Zymps1	Plant Pathogenic Fungi	SigP	36	210	679	6875	0.000785113	0.000785113
Eutla1	Plant Pathogenic Fungi	SigP	96	572	917	7415	0.00125274	0.00125274
Phisc1	Endophytic and Mycorrhizal Fungi	SigP	323	2322	1051	8773	0.0027199	0.0027199
Diaam1	Plant Pathogenic Fungi	SigP	84	553	824	7160	0.00528547	0.00528547
Dipse1	Plant Pathogenic Fungi	SigP	39	246	713	6491	0.0124958	0.0124958
Phaal1	Plant Pathogenic Fungi	SigP	34	230	637	6347	0.0144778	0.0144778
Phach1	Plant Pathogenic Fungi	SigP	34	321	400	5457	0.0204174	0.0204174
